# Supplementary material for: Calcium-Dependent Protein Kinase Family Genes Involved in Ethylene-Induced Natural Rubber Production in Different Hevea brasiliensis Cultivars
Source: Int J Mol Sci. 2018 Mar 22;19(4):947. doi: 10.3390/ijms19040947 (PMC5979512; doi:10.3390/ijms19040947)
Supplement: Supplementary file 1 [file ijms-19-00947-s001.zip]

Archive with 6 entries (5 files):
- Supplementary files/
- Supplementary files/Supp_Figures.pdf
- Supplementary files/Table S1.pdf
- Supplementary files/Table S2.pdf
- Supplementary files/Table S3.pdf
- Supplementary files/Table S4.xlsx
