# Supplementary material for: Calcium-Dependent Protein Kinase Family Genes Involved in Ethylene-Induced Natural Rubber Production in Different Hevea brasiliensis Cultivars
Source: Int J Mol Sci. 2018 Mar 22;19(4):947. doi: 10.3390/ijms19040947 (PMC5979512; doi:10.3390/ijms19040947)
Supplement: Supplementary file 1 [file ijms-19-00947-s001.zip › Supplementary files/Table S4.xlsx]

## Sheet: Sheet1
Table S4. The detail information of proteins identified in iTRAQ-based proteomic data.
N	Name	Cov (95%)	Location	length	function	Peptides(95%)	115:114	116:114	117:114
1	scaffold1222_136753	100	scaffold1222(136168,137339,-)	139	Rubber elongation factor protein like;	1409	0.6855	0.9036	0.6855
2	scaffold1222_60641	99.5	scaffold1222(59908,61375,-)	205	Small rubber particle protein like;	842	0.8472	0.9036	0.8241
3	scaffold0143_850373	67.9	scaffold0143(849906,850841,-)	312	Hevamine-A like;	297	1.2023	0.9462	1.1066
4	scaffold1536_54667	32.6	scaffold1536(48672,60662,+)	1701	Clathrin heavy chain 1 like;	64	0.8166	0.2992	1.1912
5	scaffold0625_11329	74.6	scaffold0625(10621,12037,-)	375	Glucan endo-1,3-beta-glucosidase, basic vacuolar isoform like;	278	0.9036	0.787	0.8551
6	scaffold0280_1322570	69.9	scaffold0280(1321513,1323627,-)	661	Dynamin-related protein 4C like;	144	4.6559	0.4966	8.3946
7	scaffold0100_712967	70.5	scaffold0100(711650,714285,-)	442	Patatin-like protein 2 like;	204	1.1912	0.955	1.1272
8	scaffold0222_1459816	53.3	scaffold0222(1458269,1461364,-)	844	Elongation factor 2 like;	73	2.8314	0.8241	2.3768
9	scaffold0309_641516	51.6	scaffold0309(637456,645576,+)	965	Phosphoenolpyruvate carboxylase 2 like;	62	3.5318	0.3733	3.2509
10	scaffold0725_414727	95.4	scaffold0725(413966,414959,+)	152	Major latex allergen Hev b 5 like;	110	1.1912	0.912	1.7219
11	scaffold1222_175215	85.1	scaffold1222(174587,175844,-)	223	Rubber elongation factor protein like;	384	0.5861	0.8318	0.5808
12	scaffold0512_798187	53.3	scaffold0512(785721,810654,-)	836	Cell division cycle protein 48 homolog like;	57	2.3768	0.1393	2.5823
13	scaffold0027_3412537	49.6	scaffold0027(3411065,3414010,+)	700	Heat shock cognate protein 80 like;	65	3.5975	0.1117	3.2211
14	scaffold0549_385807	44.8	scaffold0549(379019,385312,-)	994	Protein argonaute 5 like;	53	1.5276	0.3767	3.4041
15	scaffold0331_834438	50.9	scaffold0331(832086,836790,+)	777	Phospholipase D alpha 1 like;	69	3.1623	0.133	1.1588
16	scaffold0520_237508	8.5	scaffold0520(227591,247426,+)	4975	Auxin transport protein BIG like;	40	1.3062	0.2291	2.0512
17	scaffold0034_2351356	75.5	scaffold0034(2349606,2353107,-)	498	NADP-dependent glyceraldehyde-3-phosphate dehydrogenase like;	116	7.7268	0.3373	3.02
18	scaffold0367_724839	59.4	scaffold0367(723456,726222,+)	648	Heat shock cognate 70 kDa protein like;	100	6.0256	0.5105	5.7016
19	scaffold0269_1407951	75.4	scaffold0269(1406751,1409227,+)	359	Fructose-bisphosphate aldolase cytoplasmic isozyme like;	122	6.0813	0.4656	3.4356
20	scaffold0194_898489	58.8	scaffold0194(894796,902183,+)	674	Fimbrin-like protein 2 like;	62	2.4434	0.2312	3.3729
21	scaffold0583_324673	52.7	scaffold0583(322755,326592,-)	855	Heat shock 70 kDa protein 14 like;	61	6.4269	0.5916	7.7268
22	scaffold0419_767048	65.3	scaffold0419(763529,770568,-)	618	Pyrophosphate--fructose 6-phosphate 1-phosphotransferase subunit alpha like;	63	5.6494	0.4529	1.9231
23	scaffold1479_76107	88.4	scaffold1479(73812,78473,-)	405	Acetyl-CoA acetyltransferase, cytosolic 1 like;	99	7.8705	0.3251	4.9659
24	scaffold0753_102318	59.3	scaffold0753(100693,103944,-)	578	Hsp70-Hsp90 organizing protein 3 like;	45	13.3045	0.5297	14.5881
25	scaffold0269_1182040	60.7	scaffold0269(1180144,1183937,+)	446	Enolase 1 like;	101	4.0179	0.2377	1.8707
26	scaffold0804_401626	68.4	scaffold0804(398303,404950,+)	470	UTP--glucose-1-phosphate uridylyltransferase like;	57	10.9648	0.1854	8.1658
27	scaffold0470_417147	53.4	scaffold0470(415005,419290,+)	559	Phosphoinositide phospholipase C 2 like;	58	6.1376	0.3221	3.767
28	scaffold3223_15287	57.8	scaffold3223(14272,16302,-)	527	Albumin-2 like;	64	1.0765	0.1854	0.7516
29	scaffold0013_2366000	76.4	scaffold0013(2365167,2366834,+)	315	Annexin-like protein RJ4 like;	61	8.1658	0.2938	5.9156
30	scaffold0560_404767	71.9	scaffold0560(403357,406178,+)	418	Metacaspase-4 like;	107	5.0582	0.15	3.5975
31	scaffold0308_105129	35.5	scaffold0308(95767,114492,+)	965	Villin-4 like;	34	1.8707	0.2965	2.5586
32	scaffold0163_791130	39.6	scaffold0163(787665,794595,+)	812	Sucrose synthase 2 like;	36	5.3456	0.4285	2.5351
33	scaffold0230_335647	28.1	scaffold0230(326346,344949,+)	1321	Tripeptidyl-peptidase 2 like;	38	1.2823	0.1629	1.2359
34	scaffold1400_62239	58.9	scaffold1400(59501,64977,-)	514	Lipase like;	73	0.0249	0.5916	0.018
35	scaffold1220_115657	54	scaffold1220(113308,118006,+)	609	ATP-citrate synthase beta chain protein 1 like;	78	3.8371	0.1117	1.6293
36	scaffold0181_558125	83.6	scaffold0181(555355,559458,+)	342	Glyceraldehyde-3-phosphate dehydrogenase, cytosolic like;	70	9.0365	0.2489	7.7268
37	scaffold1054_153417	30.1	scaffold1054(150391,156444,-)	1380	none predicted	35	1.0093	0.3981	1.4191
38	scaffold2412_20192	40.5	scaffold2412(18547,22190,-)	766	5-methyltetrahydropteroyltriglutamate--homocysteine methyltransferase like;	55	0.6982	0.1294	0.6668
39	scaffold0202_1068416	34.3	scaffold0202(1061110,1075723,-)	955	Alanine--tRNA ligase like;	37	4.2462	0.1419	4.8306
40	scaffold1000_300919	55.7	scaffold1000(299681,302158,-)	568	Probable nucleoredoxin 1 like;	48	6.4863	0.166	5.0119
41	scaffold0746_194241	35.3	scaffold0746(192586,195897,-)	911	Chaperone protein ClpB1 like;	34	0.631	0.2831	1.5996
42	scaffold0155_515853	71	scaffold0155(515486,516221,+)	211	Pro-hevein like;	228	1.977	0.052	1.2246
43	scaffold0153_677924	57.5	scaffold0153(674453,681396,-)	587	Leucine aminopeptidase 3, chloroplastic like;	52	9.3756	0.7727	5.0119
44	scaffold0475_435058	52.3	scaffold0475(431636,438480,-)	624	V-type proton ATPase catalytic subunit A like;	39	0.8091	1.028	0.8241
45	scaffold0972_329205	65.6	scaffold0972(304032,354379,-)	949	Elongation factor 1-alpha like;	98	0.6026	0.278	0.5861
46	scaffold0333_708001	52.7	scaffold0333(707294,708709,+)	472	Natterin-4 like;	66	6.6681	0.3404	4.8753
47	scaffold0554_569198	60.6	scaffold0554(565195,573201,+)	764	Actin-7 like;	92	4.6132	0.2188	2.355
48	scaffold0020_53399	58.6	scaffold0020(49740,57059,-)	528	Pyruvate kinase, cytosolic isozyme like;	54	0.8091	0.2911	1.2474
49	scaffold0082_781745	50.4	scaffold0082(779099,784137,+)	465	Hydroxymethylglutaryl-CoA synthase like;	40	12.2462	0.2938	5.1523
50	scaffold0095_2222453	27.9	scaffold0095(2216712,2228194,+)	1064	Valine--tRNA ligase like;	28	2.4889	0.1406	3.3113
51	scaffold1037_208362	32.8	scaffold1037(204976,211749,-)	901	Aconitate hydratase 1 like;	33	2.1086	1.0965	3.6983
52	scaffold0515_887673	30.7	scaffold0515(885847,889303,-)	1090	Leucine--tRNA ligase, cytoplasmic like;	31	2.3335	0.7727	2.1478
53	scaffold0172_1138898	59.8	scaffold0172(1134828,1142968,-)	444	Guanosine nucleotide diphosphate dissociation inhibitor 2 like;	38	4.6559	0.413	3.5975
54	scaffold0943_264656	28.9	scaffold0943(260713,268375,-)	979	Ubiquitin-activating enzyme E1 2 like;	33	2.1478	1.6444	6.8549
55	scaffold0378_586227	48.9	scaffold0378(584082,588373,+)	561	2,3-bisphosphoglycerate-independent phosphoglycerate mutase like;	32	4.0926	0.2938	4.2462
56	scaffold0381_927033	41.4	scaffold0381(924265,929802,+)	740	Long-chain-alcohol oxidase FAO4A like;	41	0.0545	0.8091	0.0692
57	scaffold0754_18188	47.2	scaffold0754(12936,23441,+)	605	Vesicle-fusing ATPase like;	27	1.0666	1.1169	1.1695
58	scaffold0114_231043	41.9	scaffold0114(205284,256803,-)	705	Cysteine synthase like;	46	2.5823	1.0666	0.879
59	scaffold0300_353567	55.7	scaffold0300(351049,356086,+)	491	Sphingosine kinase 1 like;	49	10.4713	0.6427	7.4473
60	scaffold0319_902257	33.5	scaffold0319(895938,908302,-)	823	26S proteasome non-ATPase regulatory subunit 2 homolog A like;	31	6.4269	0.4325	4.8306
61	scaffold1677_11522	23.9	scaffold1677(9027,14017,-)	1221	Coatomer subunit alpha-1 like;	29	1.4191	0.2704	2.9376
62	scaffold0233_1397301	15.5	scaffold0233(1381189,1413413,+)	1810	Proteasome-associated protein ECM29 homolog like;	25	3.8726	1.1066	3.2509
63	scaffold0676_317114	51.8	scaffold0676(313779,320478,+)	416	Diphosphomevalonate decarboxylase like;	36	17.378	0.3342	12.2462
64	scaffold0839_63339	40.3	scaffold0839(60774,65904,+)	661	Long chain acyl-CoA synthetase 1 like;	35	0.1009	0.5012	0.0738
65	scaffold3444_7763	93.6	scaffold3444(6972,8555,-)	141	Elicitor-responsive protein 3 like;	130	7.5162	0.1738	3.767
66	scaffold1195_98055	37	scaffold1195(96045,100066,+)	811	Sucrose synthase like;	30	1.1482	0.9908	1.0965
67	scaffold1750_20569	57.7	scaffold1750(18691,22448,-)	445	Spartin like;	44	0.16	0.8472	0.2377
68	scaffold0347_688965	50.6	scaffold0347(688026,689982,-)	341	Annexin D4 like;	47	6.5464	0.1854	3.6983
69	scaffold1943_19411	29.8	scaffold1943(13397,25425,+)	793	Glutamine--tRNA ligase like;	23	1.1912	0.9908	1.2359
70	scaffold0440_875885	48.3	scaffold0440(870994,880777,+)	583	Phosphoglucomutase, cytoplasmic like;	37	7.656	0.4786	6.0813
71	scaffold0500_14733	33.3	scaffold0500(8570,18910,+)	817	Villin-2 like;	26	6.4269	0.3981	4.2073
72	scaffold0050_2253577	37.7	scaffold0050(2251806,2255348,-)	845	Probable alpha,alpha-trehalose-phosphate synthase [UDP-forming] 7 like;	26	5.0119	0.6194	5.8076
73	scaffold0165_1908226	26.4	scaffold0165(1905354,1911098,+)	869	Aminopeptidase M1 like;	27	6.368	0.3908	4.6559
74	scaffold1234_48852	42.7	scaffold1234(47912,50185,-)	486	Adenosylhomocysteinase like;	33	10.5682	0.169	8.091
75	scaffold1222_89338	98.3	scaffold1222(88747,89930,-)	118	Small rubber particle protein like;	162	1.2706	0.929	1.1169
76	scaffold0571_52724	46	scaffold0571(47704,57744,-)	499	Allene oxide synthase, chloroplastic like;	33	0.0316	1.0186	0.0394
77	scaffold0041_2570834	49.6	scaffold0041(2568401,2573268,-)	515	Aspartic proteinase A1 like;	39	3.342	0.9036	0.8551
78	scaffold1102_220922	62.1	scaffold1102(219432,222413,+)	402	Phosphoglycerate kinase, cytosolic like;	46	8.7902	0.413	5.7544
79	scaffold1789_37809	26.5	scaffold1789(34227,41391,-)	888	Coatomer subunit gamma-2 like;	20	1.406	0.0592	1.3932
80	scaffold0140_576462	49.9	scaffold0140(575734,577191,-)	486	6-phosphogluconate dehydrogenase, decarboxylating 1 like;	26	2.2284	0.7727	2.4889
81	scaffold0084_2385953	43.6	scaffold0084(2384496,2387411,-)	506	Pyruvate kinase, cytosolic isozyme like;	37	8.3946	0.5297	6.6069
82	scaffold0117_143355	34.8	scaffold0117(142420,144291,-)	624	Laminin subunit alpha-2 like;	25	1.6444	0.879	4.6989
83	scaffold1565_65650	28.9	scaffold1565(66059,75422,-)	616	14-3-3-like protein like;	46	4.7863	0.7727	3.6308
84	scaffold0378_297913	23.8	scaffold0378(290827,304999,+)	1082	Exportin-1 like;	25	3.4995	0.0555	3.342
85	scaffold0002_5159759	34.8	scaffold0002(5157833,5161685,+)	754	Uncharacterized protein C6orf106 homolog like;	39	0.0497	0.4169	0.0316
86	scaffold0098_1201327	41.8	scaffold0098(1196981,1205673,+)	563	T-complex protein 1 subunit eta like;	27	1.1169	0.5346	1.3804
87	scaffold0307_242428	33.7	scaffold0307(240538,244319,-)	737	Glycine--tRNA ligase 1, mitochondrial like;	24	2.0701	0.0724	1.1588
88	scaffold0947_141222	52.9	scaffold0947(140195,142250,-)	392	Serpin-ZX like;	38	4.4055	0.2188	4.4875
89	scaffold0231_496710	41.6	scaffold0231(491642,501779,-)	487	O-acyltransferase WSD1 like;	30	0.0313	0.8318	0.054
90	scaffold0332_464211	27.5	scaffold0332(460246,468177,+)	1008	26S proteasome non-ATPase regulatory subunit 1 homolog A like;	26	1.1376	1.028	1.3305
91	scaffold0160_1397873	45.8	scaffold0160(1395658,1400088,+)	545	T-complex protein 1 subunit theta like;	26	3.6644	0.955	3.9811
92	scaffold0100_820791	82	scaffold0100(820953,821471,+)	173	Peptidyl-prolyl cis-trans isomerase like;	103	1.2589	0.3281	0.0991
93	scaffold0304_178034	20.5	scaffold0304(171647,184421,-)	1116	Ubiquitin carboxyl-terminal hydrolase 12 like;	23	1.0471	1.2359	1.3305
94	scaffold0926_25256	61.1	scaffold0926(24082,26431,+)	394	Uncharacterized protein At5g39570 like;	33	9.3756	0.2355	3.8726
95	scaffold1072_242122	48.1	scaffold1072(241500,242744,-)	415	Phospholipase A1-IIdelta like;	39	8.3946	0.182	6.1376
96	scaffold0981_160045	55.4	scaffold0981(155645,164445,+)	497	Glutathione reductase, cytosolic like;	37	4.8753	0.4207	4.4055
97	scaffold0133_1216874	23.4	scaffold0133(1212669,1221080,-)	1070	Protein argonaute 1 like;	24	2.3768	0.5012	1.4588
98	scaffold0078_189989	58.2	scaffold0078(187705,192274,-)	424	26S protease regulatory subunit 6A homolog A like;	26	3.6308	0.3532	3.4674
99	scaffold5571_1835	67.9	scaffold5571(1465,2205,-)	247	Osmotin-like protein OSM34 like;	58	19.4089	0.4529	12.4738
100	scaffold2091_1808	55	scaffold2091(378,3239,+)	425	Elongation factor 1-gamma like;	38	3.2211	0.1107	3.4041
101	scaffold0086_1407649	48.6	scaffold0086(1397922,1417377,+)	462	Glutathione S-transferase L3 like;	27	8.7902	0.3532	4.5709
102	scaffold0195_965653	49.9	scaffold0195(964518,968164,-)	366	UDP-arabinopyranose mutase 3 like;	29	2.5586	0.7379	2.0701
103	scaffold0677_391280	51.2	scaffold0677(389571,392990,-)	427	26S protease regulatory subunit 7 like;	24	2.729	0.4093	3.02
104	scaffold1900_48595	33.3	scaffold1900(47289,49979,-)	719		48	7.5858	0.3908	1.6596
105	scaffold0031_1390956	53.6	scaffold0031(1388873,1393040,+)	333	Malate dehydrogenase, cytoplasmic like;	53	4.0551	0.7447	2.1281
106	scaffold0198_664371	43.6	scaffold0198(661805,666938,+)	528	T-complex protein 1 subunit beta like;	28	2.1677	0.037	2.2491
107	scaffold0814_55439	42.1	scaffold0814(52730,58149,-)	536	T-complex protein 1 subunit zeta like;	32	2.2909	0.6855	2.5351
108	scaffold2538_3915	78.6	scaffold2538(3033,4670,+)	244	REF/SRPP-like protein At3g05500 like;	49	0.0363	0.7379	0.0308
109	scaffold0403_126895	54.8	scaffold0403(126194,127597,+)	322	Endochitinase like;	113	6.1376	0.0871	2.9923
110	scaffold0241_529281	45.6	scaffold0241(526464,531872,+)	510	DEAD-box ATP-dependent RNA helicase 38 like;	28	7.5858	0.3631	7.1779
111	scaffold0582_11826	35.5	scaffold0582(8957,14695,+)	567	Pyrophosphate--fructose 6-phosphate 1-phosphotransferase subunit beta like;	25	6.4863	0.2884	3.6308
112	scaffold0239_807088	43	scaffold0239(806288,807889,+)	534	T-complex protein 1 subunit delta like;	25	0.8472	0.2938	0.8472
113	scaffold0347_697168	59.1	scaffold0347(695990,698347,+)	319	Annexin D3 like;	23	7.656	0.2729	5.2966
114	scaffold0575_80527	28.6	scaffold0575(76000,85054,-)	838	Urease like;	24	5.4954	0.7244	6.0256
115	scaffold0213_1599900	37	scaffold0213(1597703,1602097,-)	558	Alkaline/neutral invertase CINV2 like;	25	4.4463	1.2823	5.8614
116	scaffold0616_680281	18.2	scaffold0616(674077,686486,+)	1213	UHRF1-binding protein 1- like;	21	7.5858	0.4487	7.5162
117	scaffold0050_1263872	37.3	scaffold0050(1260114,1267630,+)	543	Synaptotagmin-1 like;	28	0.9376	0.3311	2.9107
118	scaffold0908_214633	35.4	scaffold0908(212095,217171,-)	645	Polyadenylate-binding protein 8 like;	22	2.729	0.1459	3.8726
119	scaffold0744_252258	48.9	scaffold0744(249652,254835,-)	408	Aspartate aminotransferase, cytoplasmic like;	19	2.9376	0.1754	2.9107
120	scaffold0745_211742	26.6	scaffold0745(208219,215266,+)	807	Probable methionine--tRNA ligase like;	19	1.4191	1.1169	1.5276
121	scaffold0356_595089	38.2	scaffold0356(590644,599535,+)	546	T-complex protein 1 subunit alpha like;	26	1.1169	1.0186	0.9817
122	scaffold0012_529052	21.8	scaffold0012(527012,531093,-)	949	Coatomer subunit beta-1 like;	19	5.7016	0.1294	6.6681
123	scaffold0622_519035	37.1	scaffold0622(516478,529212,-)	611	Methylenetetrahydrofolate reductase 2 like;	25	2.9923	0.1614	1.7539
124	scaffold0178_730225	50.2	scaffold0178(728356,732095,+)	342	Probable aldo-keto reductase 2 like;	30	12.2462	0.7516	6.1944
125	scaffold0139_994147	68.4	scaffold0139(993570,994724,+)	295	Glucose and ribitol dehydrogenase like;	48	6.6681	0.3342	4.1305
126	scaffold0565_419407	50.5	scaffold0565(418773,420041,+)	423	26S proteasome non-ATPase regulatory subunit 11 homolog like;	23	5.8076	0.8091	5.5463
127	scaffold1151_31098	27.8	scaffold1151(25740,36457,+)	739	Delta-1-pyrroline-5-carboxylate synthase like;	17	0.7943	0.871	2.5823
128	scaffold2320_17033	35.9	scaffold2320(14674,19393,-)	508	Protein disulfide-isomerase like;	21	2.421	0.227	4.6559
129	scaffold0913_84807	33	scaffold0913(79607,90008,+)	570	Glucose-6-phosphate isomerase, cytosolic like;	23	0.8166	0.1959	0.278
130	scaffold0102_13068	32.7	scaffold0102(8083,18053,+)	591	Arginine--tRNA ligase like;	17	1.6749	0.3767	0.879
131	scaffold1234_56214	40.1	scaffold1234(54869,57560,+)	472	Serine hydroxymethyltransferase 4 like;	24	2.8314	0.929	3.767
132	scaffold1129_129191	20.3	scaffold1129(124574,133809,+)	906	Beta-adaptin-like protein C like;	17	1.9588	0.5152	1.4191
133	scaffold1801_51776	52.8	scaffold1801(49844,53708,+)	796	Heat shock 70 kDa protein 14 like;	43	3.4995	0.7447	4.1687
134	scaffold0384_854407	20.7	scaffold0384(844330,864484,+)	981	AP-4 complex subunit epsilon like;	17	3.0761	0.5916	2.8054
135	scaffold0899_109592	22.5	scaffold0899(102502,116683,+)	758	Cycloartenol synthase like;	18	0.1486	0.7586	0.1117
136	scaffold0224_35107	26.8	scaffold0224(33734,36481,-)	872	Importin subunit beta-1 like;	26	5.1051	0.2559	4.7863
137	scaffold0040_2555488	22.1	scaffold0040(2548452,2562524,-)	954	Programmed cell death protein 4 like;	21	7.656	0.2831	6.4269
138	scaffold0231_548887	45.2	scaffold0231(546468,551306,-)	497	O-acyltransferase WSD1 like;	24	0.0904	0.4018	0.0794
139	scaffold1222_100110	79.4	scaffold1222(99418,100802,-)	176	Rubber elongation factor protein like;	40	2.884	1.3552	1.6444
140	scaffold0056_2164073	40.5	scaffold0056(2160152,2167995,-)	500	Bifunctional glutamate/proline--tRNA ligase like;	21	3.8726	0.1941	3.1333
141	scaffold0086_1250784	75.8	scaffold0086(1249837,1251840,-)	212	Ras-related protein RABB1c like;	41	0.0501	1.6749	0.0373
142	scaffold0146_263697	51.1	scaffold0146(262255,264905,+)	381	Alcohol dehydrogenase 1 like;	31	7.5858	0.631	10.3753
143	scaffold1359_62465	22.8	scaffold1359(57202,67729,+)	868	ALG-2 interacting protein X like;	24	1.2823	0.2606	3.4356
144	scaffold1305_12662	36.8	scaffold1305(11268,14194,-)	488	Probable 26S proteasome non-ATPase regulatory subunit 3 like;	21	1.0765	1.0186	1.3932
145	scaffold0268_1139708	42.5	scaffold0268(1138442,1140974,-)	418	DnaJ protein homolog like;	19	8.7096	1.1169	6.1376
146	scaffold0642_477404	13.5	scaffold0642(468229,485338,-)	1531	Myosin-17 like;	20	0.871	0.9204	0.879
147	scaffold0650_70369	13.3	scaffold0650(59673,81065,-)	1466	Probable phosphoinositide phosphatase SAC9 like;	17	1.4588	0.2911	1.2706
148	scaffold1143_139709	33.1	scaffold1143(138067,141351,+)	665	Luminal-binding protein 5 like;	36	0.1786	2.421	2.1878
149	scaffold0558_100711	36.7	scaffold0558(98408,103014,-)	513	ATP-citrate synthase alpha chain protein 2 like;	27	2.9107	0.2228	1.9055
150	scaffold0391_1062702	45.1	scaffold0391(1058530,1066875,+)	516	Glucose-6-phosphate 1-dehydrogenase, cytoplasmic isoform 2 like;	25	6.2517	1.0375	4.5709
151	scaffold0782_79644	24	scaffold0782(76405,82883,-)	663	Long chain acyl-CoA synthetase 4 like;	20	0.1236	0.8017	0.0738
152	scaffold0645_483325	30.3	scaffold0645(481771,484880,+)	556	Asparagine--tRNA ligase, cytoplasmic 1 like;	21	6.3096	0.4966	9.2045
153	scaffold1787_59938	80.6	scaffold1787(58285,61591,-)	207	Ras-related protein Rab7 like;	36	0.0331	0.6918	0.0409
154	scaffold0823_158984	56.8	scaffold0823(158154,159814,-)	304	Isoflavone reductase-like protein like;	18	7.656	0.3698	4.9659
155	scaffold0177_349220	26.8	scaffold0177(345000,353441,+)	710	Glutamine--fructose-6-phosphate aminotransferase [isomerizing] 2 like;	15	0.8472	0.879	0.8166
156	scaffold0658_298011	21.9	scaffold0658(285565,310457,-)	694	Eukaryotic initiation factor 4A-11 like;	28	5.8614	0.2489	5.2
157	scaffold0456_1002067	50.2	scaffold0456(1000571,1003563,-)	332	Fructokinase-2 like;	24	2.9648	0.2032	4.3251
158	scaffold0198_621753	27.5	scaffold0198(617611,625896,+)	954	Large proline-rich protein BAG6 like;	20	2.8576	0.1202	3.1915
159	scaffold0108_186138	65.1	scaffold0108(182951,188751,+)	290	Alpha-soluble NSF attachment protein like;	21	1.1376	1.0375	1.2359
160	scaffold0444_216070	43	scaffold0444(212876,219265,-)	966	Phosphoenolpyruvate carboxylase, housekeeping isozyme like;	49	3.2211	0.4207	3.4356
161	scaffold2266_9160	17.8	scaffold2266(4945,13375,-)	880	Histidine--tRNA ligase like;	17	0.7178	0.3373	0.9204
162	scaffold0530_34184	47.5	scaffold0530(33201,35168,+)	656	Heat shock 70 kDa protein 5 like;	89	3.9811	0.3873	2.6062
163	scaffold0263_899994	36.1	scaffold0263(899011,900978,-)	417	Methylthioribose kinase like;	16	3.5318	1.3932	8.3946
164	scaffold1039_36791	33.5	scaffold1039(32929,40654,+)	541	Aspartate--tRNA ligase, cytoplasmic like;	17	5.8076	0.6668	8.5507
165	scaffold2151_20137	57.3	scaffold2151(19553,20722,-)	350	L-lactate dehydrogenase B like;	25	2.9923	0.1419	2.0512
166	scaffold0947_51360	23.5	scaffold0947(47179,55542,-)	730	Dipeptidyl peptidase family member 6 like;	23	8.7902	0.6982	5.0119
167	scaffold0630_407694	56.7	scaffold0630(407082,408306,-)	218	Ras-related protein RABA1f like;	21	0.0855	1.6293	0.1009
168	scaffold0677_548044	37.8	scaffold0677(545794,550294,+)	514	Alanine aminotransferase 2, mitochondrial like;	19	3.4995	0.3076	4.4055
169	scaffold0989_329719	30.5	scaffold0989(326930,332509,-)	558	T-complex protein 1 subunit gamma like;	14	4.8753	0.787	4.9204
170	scaffold0011_1444420	17.5	scaffold0011(1441501,1447339,+)	1376		22	4.5709	0.912	6.368
171	scaffold0280_1182990	35.3	scaffold0280(1180298,1184970,+)	531	Calcium-dependent protein kinase 3 like;	27	0.0515	0.8872	0.0773
172	scaffold0500_883510	39	scaffold0500(878496,888524,-)	488	V-type proton ATPase subunit B2 like;	22	2.7797	0.1148	2.5119
173	scaffold0611_181789	29.4	scaffold0611(175960,187618,+)	623	UDP-sugar pyrophosphorylase like;	20	6.0256	2.9107	5.6494
174	scaffold0076_183158	18.4	scaffold0076(173976,192341,+)	815	Probable pyridoxal biosynthesis protein PDX1 like;	16	3.1333	0.3192	1.0765
175	scaffold0786_337357	38.7	scaffold0786(335181,339533,-)	414	Isocitrate dehydrogenase like;	15	0.9204	0.912	0.9376
176	scaffold2171_16199	16	scaffold2171(10408,21990,+)	1250	Paladin like;	16	2.1677	0.5808	4.2855
177	scaffold1150_120367	21.1	scaffold1150(118217,122517,-)	727	Probable glutamate--tRNA ligase, cytoplasmic like;	17	1.977	1.3062	1.9409
178	scaffold0118_1750973	23.1	scaffold0118(1746091,1755855,+)	820	Vacuolar proton ATPase a3 like;	16	1.1482	1.0765	1.3804
179	scaffold0700_558828	17.5	scaffold0700(554647,563009,-)	1433	Serine/threonine-protein kinase CTR1 like;	18	6.0256	0.5445	5.445
180	scaffold2377_28340	15.3	scaffold2377(24237,32443,-)	1057	Probable sucrose-phosphate synthase 1 like;	16	4.529	0.929	3.9446
181	scaffold0804_353373	30	scaffold0804(341831,348274,-)	528	Coatomer subunit delta like;	16	1.0375	0.912	1.0375
182	scaffold1030_193967	46	scaffold1030(190991,196944,-)	336	Dolichyl-phosphate beta-glucosyltransferase like;	20	0.1019	0.4207	0.0711
183	scaffold1654_27102	23.3	scaffold1654(26043,28161,+)	672	Probable rhamnose biosynthetic enzyme 1 like;	16	1.4859	0.1888	2.3988
184	scaffold0518_115510	14.3	scaffold0518(113832,117638,-)	1269	5-oxoprolinase like;	14	3.5318	0.6081	2.0701
185	scaffold0315_1016790	38	scaffold0315(1014907,1018673,-)	528	Probable aspartyl aminopeptidase like;	24	1.028	0.1542	1.2134
186	scaffold0057_1632927	29	scaffold0057(1629807,1636048,+)	611	Dynamin-related protein 5A like;	16	0.1514	0.6918	0.4093
187	scaffold1264_148947	17.6	scaffold1264(137917,159977,-)	1053	Exportin-7 like;	16	5.3951	0.2754	8.6298
188	scaffold0378_178106	46.2	scaffold0378(175787,180426,-)	421	26S protease regulatory subunit 6B homolog like;	21	0.879	0.871	0.9908
189	scaffold2132_24207	28.9	scaffold2132(20688,27727,-)	610	66 kDa stress protein like;	20	2.9107	2.0512	1.9588
190	scaffold0702_224823	26.1	scaffold0702(221652,227994,+)	988	Staphylococcal nuclease domain-containing protein 1 like;	20	1.2589	0.3802	1.5136
191	scaffold0726_214199	47.1	scaffold0726(212591,215807,+)	366	Caffeic acid 3-O-methyltransferase like;	26	5.8076	0.2965	2.7797
192	scaffold0470_590146	22	scaffold0470(586819,593474,-)	795	Eukaryotic translation initiation factor isoform 4G-1 like;	14	2.4889	0.3467	2.2284
193	scaffold0760_264425	61.6	scaffold0760(261769,266818,+)	217	Ras-related protein RABE1c like;	33	0.0887	0.912	0.0649
194	scaffold1535_19427	27.9	scaffold1535(15353,23501,-)	588	Serine/threonine-protein phosphatase 2A 65 kDa regulatory subunit A beta isoform like;	16	1.7701	0.8241	2.0324
195	scaffold0012_1644394	43.9	scaffold0012(1641515,1647274,-)	809	Phospholipase D alpha 1 like;	58	5.2966	0.3105	3.0479
196	scaffold5118_868	61.5	scaffold5118(392,1345,+)	318	Desiccation protectant protein Lea14 homolog like;	27	9.0365	0.1368	8.7902
197	scaffold0455_1000869	58.5	scaffold0455(1000098,1001575,-)	290	UMP-CMP kinase 3 like;	23	4.3251	0.5649	1.5996
198	scaffold0808_92724	40.8	scaffold0808(90647,94802,-)	445	26S proteasome regulatory subunit 4 homolog A like;	19	2.6792	0.2051	2.8314
199	scaffold0982_331846	22.7	scaffold0982(325809,337883,+)	807	Ubiquitin carboxyl-terminal hydrolase 14 like;	16	3.1333	0.1871	3.5975
200	scaffold0714_177905	57.5	scaffold0714(175667,178945,+)	302	UDP-D-apiose/UDP-D-xylose synthase 1 like;	21	0.3873	0.2655	1.7539
201	scaffold0015_621214	36.4	scaffold0015(617668,624761,+)	532	Aldehyde dehydrogenase family 7 member B4 like;	19	2.3121	0.0705	1.8197
202	scaffold0105_433250	6.9	scaffold0105(417806,448695,-)	2977	BEACH domain-containing protein lvsC like;	16	2.3988	0.1445	2.3335
203	scaffold0766_384854	45	scaffold0766(382396,387313,+)	377	V-type proton ATPase subunit C like;	17	0.8017	0.5346	1.1066
204	scaffold0159_1065700	31.4	scaffold0159(1063011,1068389,+)	578	2-hydroxyacyl-CoA lyase like;	17	2.0137	0.2148	1.977
205	scaffold1022_175749	70.8	scaffold1022(175113,176378,+)	155	Ubiquitin-NEDD8-like protein RUB2 like;	50	0.3281	0.5152	0.1202
206	scaffold0168_825428	29.1	scaffold0168(824362,826494,+)	520	Non-specific phospholipase C3 like;	17	0.6855	0.3133	1.5849
207	scaffold0800_420562	42.8	scaffold0800(419157,425222,-)	699	Heat shock protein 83 like;	48	8.9536	1.7378	17.5388
208	scaffold0214_1008145	45.4	scaffold0214(1006939,1008117,-)	393	S-adenosylmethionine synthase 1 like;	23	3.4041	0.6982	5.9704
209	scaffold0103_1377776	20.7	scaffold0103(1373197,1382356,+)	981	Puromycin-sensitive aminopeptidase like;	17	5.5463	1.3677	3.281
210	scaffold0093_1581288	25.9	scaffold0093(1580222,1582354,+)	711	Protein TolB like;	17	3.4356	0.2655	0.9204
211	scaffold0755_254783	41.8	scaffold0755(247609,261957,-)	386	2-alkenal reductase (NADP(+)-dependent) like;	21	7.7268	0.4169	5.0582
212	scaffold0618_714426	30.7	scaffold0618(710065,718787,+)	493	Beta-glucosidase 42 like;	20	3.8726	0.3221	5.1051
213	scaffold1383_12498	38	scaffold1383(9909,15087,+)	435	Monodehydroascorbate reductase like;	16	1.028	1.0093	1.1169
214	scaffold1787_1622	68.7	scaffold1787(1138,2117,+)	186	Nogo-B receptor like;	54	0.0147	0.7178	0.0131
215	scaffold0813_247467	32.7	scaffold0813(237640,257294,-)	448	Serine--tRNA ligase like;	18	2.5823	0.0643	1.7539
216	scaffold0479_272073	38.1	scaffold0479(266089,278058,+)	395	Obg-like ATPase 1 like;	21	3.5645	0.5495	2.2699
217	scaffold0708_241420	16.5	scaffold0708(239434,243406,+)	898	Endo-1,4-beta-xylanase A like;	16	2.3768	0.3802	1.1272
218	scaffold0301_1199094	40.4	scaffold0301(1195891,1202298,-)	432	Vacuolar protein sorting-associated protein 4 like;	15	3.5318	0.4246	2.6062
219	scaffold1340_62573	37.4	scaffold1340(61196,63951,+)	421	Putative quinone-oxidoreductase homolog, chloroplastic like;	19	0.1306	0.929	0.1706
220	scaffold0593_569491	32.7	scaffold0593(565608,574808,-)	487	Probable serine protease EDA2 like;	15	4.3652	0.1556	2.6062
221	scaffold0541_640018	53.3	scaffold0541(638055,641859,+)	247		19	12.7057	0.1028	25.1189
222	scaffold0291_1322065	42.9	scaffold0291(1321571,1322560,+)	330	Carboxylesterase 1 like;	32	5.1523	0.2729	2.4434
223	scaffold0649_506469	46	scaffold0649(505733,507211,-)	299	Annexin D1 like;	16	9.8175	0.2148	5.7016
224	scaffold0302_395409	10.8	scaffold0302(375986,414832,-)	1507	Myosin-15 like;	15	1.7539	0.5395	0.8395
225	scaffold0682_562639	11.9	scaffold0682(555844,569434,-)	1223	Cullin-associated NEDD8-dissociated protein 1 like;	15	1.0864	0.2938	0.4018
226	scaffold1475_40628	23	scaffold1475(33361,47895,-)	710	Threonine--tRNA ligase, mitochondrial like;	18	4.2073	0.2582	1.977
227	scaffold1135_201585	34.2	scaffold1135(198798,204372,-)	817	5-methyltetrahydropteroyltriglutamate--homocysteine methyltransferase like;	45	2.884	0.4325	1.6293
228	scaffold2121_38489	24.6	scaffold2121(36286,40692,+)	567	Peptidyl-prolyl cis-trans isomerase FKBP62 like;	18	21.2814	0.7727	22.08
229	scaffold0941_81882	54.9	scaffold0941(80981,112491,+)	267	Proliferating cell nuclear antigen like;	16	3.8019	0.2655	1.5704
230	scaffold1972_21957	14.4	scaffold1972(6423,37491,-)	1060	Phosphoenolpyruvate carboxylase 4 like;	15	2.5586	0.6427	1.2706
231	scaffold1319_47010	28.8	scaffold1319(45845,48176,+)	626	Patellin-3 like;	15	2.0893	0.7447	3.3729
232	scaffold1789_16143	21.8	scaffold1789(13287,19000,+)	473	Cyclase-associated protein 1 like;	17	12.3595	0.4055	13.1826
233	scaffold1735_70085	65.6	scaffold1735(68151,71718,-)	184		38	14.4544	4.4463	11.4815
234	scaffold1831_26792	39.3	scaffold1831(24869,28716,+)	401	26S protease regulatory subunit S10B homolog B like;	18	1.2942	0.3873	2.1281
235	scaffold0484_133181	41.2	scaffold0484(128758,137605,-)	355	Probable cinnamyl alcohol dehydrogenase 1 like;	15	1.7219	0.4786	0.9817
236	scaffold0043_2244267	36.4	scaffold0043(2242295,2246239,+)	424	Amidase 1 like;	14	3.0479	0.1343	1.1803
237	scaffold2736_6544	25.7	scaffold2736(4384,8705,-)	531	Importin subunit alpha-1 like;	13	2.2909	0.0113	2.6546
238	scaffold0891_41738	43	scaffold0891(39635,43842,-)	420	26S protease regulatory subunit 8 homolog A like;	21	3.1915	0.1754	2.704
239	scaffold0731_139299	24.4	scaffold0731(132506,146092,+)	762	Phospholipase A-2-activating protein like;	15	4.6559	1.4322	5.5463
240	scaffold0664_98467	42.1	scaffold0664(97608,99326,-)	331	Caffeic acid 3-O-methyltransferase like;	20	2.6303	0.3631	7.7268
241	scaffold0463_379981	26.1	scaffold0463(379122,380840,-)	573	Heat shock 70 kDa protein 8 like;	16	3.0479	1.028	4.2462
242	scaffold0005_1871690	19.8	scaffold0005(1864974,1878406,-)	780	Neutral ceramidase like;	14	1.9231	0.6427	1.3552
243	scaffold0026_327123	31.9	scaffold0026(326563,327684,-)	346	Chlorophyllase type 0 like;	36	0.9908	0.0731	0.9727
244	scaffold1097_49660	27.3	scaffold1097(42407,56913,+)	594	Putative 3,4-dihydroxy-2-butanone kinase like;	12	0.863	0.1888	1.1695
245	scaffold0047_478734	25.9	scaffold0047(476503,480966,+)	757	Uncharacterized protein C6orf106 homolog like;	31	0.0565	0.5395	0.031
246	scaffold0878_205377	15	scaffold0878(202645,208110,-)	1011	Eukaryotic translation initiation factor 3 subunit A like;	15	0.8395	0.4285	1.556
247	scaffold2292_32211	27.9	scaffold2292(30268,34155,-)	635	Probable cysteine desulfurase / Probable cysteine desulfurase like;	16	5.9156	0.4966	2.2699
248	scaffold0959_312785	10.8	scaffold0959(298864,326706,-)	1182	Isoleucine--tRNA ligase, cytoplasmic like;	14	2.3335	0.011	1.9953
249	scaffold0103_1536255	12.3	scaffold0103(1526102,1546408,-)	1110	Protease Do-like 7 like;	12	2.2909	0.3499	2.0324
250	scaffold0153_1834215	49.4	scaffold0153(1832159,1835856,+)	268	26S proteasome non-ATPase regulatory subunit 8 homolog A like;	15	6.3096	0.4446	7.2444
251	scaffold0168_969177	20.7	scaffold0168(968402,969952,-)	517	Cytochrome P450 89A2 like;	13	0.0328	1.0864	0.054
252	scaffold0198_606133	54	scaffold0198(605764,606542,+)	225	Dehydrin COR47 like;	20	16.293	0.2355	17.5388
253	scaffold0912_144680	46.4	scaffold0912(140739,148622,-)	350	Ankyrin repeat domain-containing protein 2 like;	43	13.1826	0.0685	8.7902
254	scaffold0093_1413095	31.6	scaffold0093(1406111,1420080,+)	526	26S proteasome non-ATPase regulatory subunit 5 like;	13	1.7865	0.9817	2.2491
255	scaffold0779_53610	82.9	scaffold0779(53323,53898,+)	153	MLP-like protein 28 like;	19	21.2814	0.2704	11.8032
256	scaffold0888_274749	47.1	scaffold0888(273176,276323,+)	292	Putative lactoylglutathione lyase like;	25	6.1944	0.4487	3.8371
257	scaffold0137_967149	35.2	scaffold0137(966428,967870,-)	481	UDP-glucose 6-dehydrogenase 1 like;	22	0.9204	1.5849	1.2823
258	scaffold0094_676461	22.8	scaffold0094(674307,678616,+)	536	T-complex protein 1 subunit epsilon like;	15	6.6681	0.263	4.3652
259	scaffold0241_1239113	42	scaffold0241(1237080,1241146,+)	315	Protein BOBBER 1 like;	13	7.8705	0.3133	10.1859
260	scaffold0412_810238	25	scaffold0412(804309,815916,-)	530	Synaptotagmin-4 like;	17	0.6427	0.0328	1.3804
261	scaffold0005_4641396	15.7	scaffold0005(4639945,4642848,+)	968	Exportin-2 like;	16	1.2246	0.879	1.1803
262	scaffold0155_3515	36.1	scaffold0155(2428,4696,-)	394	Probable mannitol dehydrogenase like;	25	6.0813	0.5395	3.4356
263	scaffold0280_1084761	39.1	scaffold0280(1076040,1093482,-)	446	DNA damage-inducible protein 1 like;	14	17.0608	0.4742	19.9526
264	scaffold0519_115670	42.1	scaffold0519(112306,119035,+)	507	Pyruvate kinase, cytosolic isozyme like;	20	1.888	0.4406	0.4831
265	scaffold0872_395492	68.6	scaffold0872(394673,396253,+)	160	Eukaryotic translation initiation factor 5A like;	21	21.0863	0.0705	21.677
266	scaffold0779_48750	69.1	scaffold0779(48474,49027,+)	150	MLP-like protein 328 like;	18	4.529	0.2109	1.4723
267	scaffold0239_1155882	12	scaffold0239(1149836,1161928,-)	1091	Protein transport protein Sec24-like At4g32640 like;	12	1.0568	0.8954	0.9908
268	scaffold1222_181260	83.1	scaffold1222(180725,181795,-)	155	Small rubber particle protein like;	38	0.0185	0.7516	0.0136
269	scaffold0524_461624	21.8	scaffold0524(456269,466979,+)	675	Alpha-L-arabinofuranosidase 1 like;	14	12.4738	0.5445	4.6559
270	scaffold1378_121681	22.8	scaffold1378(116434,126928,-)	615	Eukaryotic translation initiation factor 2D like;	12	0.4529	0.5495	0.1556
271	scaffold0639_617955	50.2	scaffold0639(617245,618920,+)	226	Ras-related protein Rab11D like;	19	0.1486	0.5248	0.133
272	scaffold1237_108955	23.4	scaffold1237(107185,110726,-)	577	Probable indole-3-acetic acid-amido synthetase GH3.5 like;	16	0.2109	1.4723	4.2462
273	scaffold0773_221536	20.2	scaffold0773(209563,233509,+)	924	Dynamin-2B like;	16	0.9908	0.7311	1.0666
274	scaffold0434_577328	29.6	scaffold0434(573741,580292,-)	630	Probable Xaa-Pro aminopeptidase P like;	15	13.6773	1.6144	11.0662
275	scaffold0139_962666	32.7	scaffold0139(960605,964728,+)	450	NEDD8-activating enzyme E1 catalytic subunit like;	13	6.2517	1.3932	8.4723
276	scaffold1113_220016	58.1	scaffold1113(219202,220831,-)	254	Carbonic anhydrase, chloroplastic like;	23	4.3652	0.1905	4.8753
277	scaffold0344_1154778	22.6	scaffold0344(1149559,1159778,-)	611	Lysine--tRNA ligase like;	13	1.3932	0.7178	1.5136
278	scaffold0509_151180	50.6	scaffold0509(148521,153840,+)	323	Dehydrogenase/reductase SDR family member 12 like;	22	0.0356	0.7178	0.0233
279	scaffold0829_364002	12.4	scaffold0829(358551,369453,+)	1116	Importin-5 like;	13	1.0186	0.9036	1.0965
280	scaffold0153_554723	46.8	scaffold0153(552744,556703,-)	347	UDP-glucuronic acid decarboxylase 6 like;	13	4.0926	0.2704	5.445
281	scaffold0515_894848	74.3	scaffold0515(892283,897462,+)	203	Ras-related protein RABD1 like;	31	0.0679	0.8551	0.0377
282	scaffold0071_2033595	42.4	scaffold0071(2028646,2038701,+)	317	Putative glucose-6-phosphate 1-epimerase like;	12	8.1658	2.5119	5.8614
283	scaffold0017_613025	50.8	scaffold0017(611956,613991,+)	247	Cysteine proteinase inhibitor 12 like;	30	11.5878	0.4018	6.7298
284	scaffold0127_20309	49.4	scaffold0127(16525,24093,+)	232	Proteasome subunit beta type-6 like;	16	5.3951	0.1368	5.7016
285	scaffold0786_345204	69.3	scaffold0786(342000,348408,-)	470	UTP--glucose-1-phosphate uridylyltransferase like;	43	4.4875	0.302	2.5823
286	scaffold0895_85668	36.8	scaffold0895(84184,87091,-)	384	Methylthioribose-1-phosphate isomerase like;	12	4.9204	0.0391	4.2073
287	scaffold0406_740140	63.8	scaffold0406(739364,740917,-)	150	Calmodulin-related protein like;	38	2.7542	0.2911	1.7378
288	scaffold1093_270681	68.8	scaffold1093(270311,271040,+)	209	Pro-hevein like;	174	1.7219	0.0441	1.0765
289	scaffold0665_150731	24.7	scaffold0665(149568,151895,-)	776	Subtilisin-like protease like;	18	2.729	0.9462	1.7061
290	scaffold0242_1122352	28.9	scaffold0242(1119957,1124748,+)	396	Proliferation-associated protein 2G4 like;	12	1.0471	0.8954	0.9462
291	scaffold0238_1302109	43.5	scaffold0238(1300188,1304031,-)	385	Quinone oxidoreductase like;	13	3.1915	0.118	1.5417
292	scaffold0200_1623588	46.7	scaffold0200(1619140,1628036,-)	314	Serine/threonine-protein phosphatase PP2A-3 catalytic subunit like;	18	2.0324	0.2333	1.556
293	scaffold0474_313994	35.4	scaffold0474(313081,314908,+)	377	GDP-mannose 3,5-epimerase 1 like;	12	5.4954	0.4169	6.0256
294	scaffold0617_61704	36.8	scaffold0617(60756,62652,+)	349	Probable aldo-keto reductase 1 like;	13	3.1623	0.3802	1.803
295	scaffold1467_15848	38	scaffold1467(13201,16812,+)	293	Proline iminopeptidase like;	19	5.2481	0.6194	7.1779
296	scaffold1519_97816	20.5	scaffold1519(96632,99001,-)	742		18	1.2359	0.1076	1.4454
297	scaffold0427_447051	29.8	scaffold0427(442551,451552,-)	444	Alpha-galactosidase like;	18	7.0469	0.1318	4.0926
298	scaffold0157_1428529	33	scaffold0157(1426020,1431003,+)	343	Farnesyl pyrophosphate synthase 1 like;	15	5.0582	0.5546	3.8019
299	scaffold0976_137774	30	scaffold0976(135515,140034,-)	568	FAS-associated factor 2-B like;	13	1.3305	0.2355	1.8365
300	scaffold0029_717456	23.2	scaffold0029(714229,720684,+)	522	Importin subunit alpha-2 like;	11	1.6444	0.3311	0.9817
301	scaffold0657_202779	70.2	scaffold0657(201169,206095,+)	340	Glyceraldehyde-3-phosphate dehydrogenase, cytosolic like;	74	8.3176	0.6026	6.5464
302	scaffold0441_463084	26	scaffold0441(459900,466269,+)	605	Vacuolar-sorting receptor 1 like;	15	1.1169	0.1977	1.1912
303	scaffold0564_474434	52.2	scaffold0564(473340,475868,+)	319		17	12.8233	0.2208	6.8549
304	scaffold0932_230267	27.2	scaffold0932(220788,239746,+)	696	NADP-dependent alkenal double bond reductase P2 like;	17	5.9704	0.1871	1.8197
305	scaffold0800_265368	35.7	scaffold0800(263268,267469,-)	362	Protein SGT1 homolog like;	12	2.9648	0.2858	2.729
306	scaffold0320_206335	46.1	scaffold0320(205850,206821,+)	324	Desiccation protectant protein Lea14 homolog like;	39	0.6546	0.3048	0.1923
307	scaffold2041_42337	44.6	scaffold2041(37855,46819,-)	286	Probable calcium-binding protein CML49 like;	17	2.7542	0.0581	1.4322
308	scaffold0473_492014	27.2	scaffold0473(490496,493533,-)	409	Alpha-1,3/1,6-mannosyltransferase ALG2 like;	12	0.0387	0.9817	0.0288
309	scaffold1151_1703	48.1	scaffold1151(842,2459,-)	240	Probable phosphatase SPAC5H10.03 like;	15	0.1514	0.5346	0.057
310	scaffold0028_93681	62.7	scaffold0028(92005,95248,+)	253	14-3-3-like protein GF14 kappa like;	26	1.0568	0.2128	1.3804
311	scaffold0622_677205	7.1	scaffold0622(662541,691869,+)	1652	Probable fructose-bisphosphate aldolase 3, chloroplastic like;	14	1.4588	1.1376	1.3305
312	scaffold3129_5205	29.7	scaffold3129(1539,8871,+)	439	Chorismate synthase, chloroplastic like;	12	5.1051	0.4446	1.888
313	scaffold0947_362888	15.5	scaffold0947(360417,365360,+)	769	Pyrophosphate-energized vacuolar membrane proton pump like;	13	7.1779	0.0973	4.3652
314	scaffold0784_57064	50.6	scaffold0784(53401,60728,+)	392	Serpin-ZX like;	27	6.1944	1.3932	6.1944
315	scaffold0280_1344905	58.5	scaffold0280(1343914,1345896,-)	661	Dynamin-related protein 4C like;	82	0.4365	0.6026	1.4322
316	scaffold0767_47233	34	scaffold0767(42528,51939,-)	310	Proline-rich receptor-like protein kinase PERK15 like;	10	3.8019	0.7379	3.5645
317	scaffold0657_136479	32.9	scaffold0657(134682,138097,+)	387	26S proteasome non-ATPase regulatory subunit 6 homolog like;	12	5.0582	0.3767	5.2
318	scaffold0242_1127191	55.4	scaffold0242(1125938,1128286,+)	232	Ran-binding protein 1 homolog b like;	25	6.7298	0.15	6.792
319	scaffold0931_357978	46	scaffold0931(357012,358944,+)	277	Kynurenine formamidase like;	12	1.2246	0.3981	7.656
320	scaffold0049_2066462	77	scaffold0049(2059706,2073218,-)	201	Ras-related protein RABF2a like;	19	0.1888	1.0186	0.1169
321	scaffold0217_269209	56.3	scaffold0217(268944,269474,+)	177		23	0.0308	0.7798	0.0175
322	scaffold0102_2223803	19	scaffold0102(2222770,2224836,-)	689	Putative endo-1,3(4)-beta-glucanase 2 like;	14	3.1915	0.9908	1.5417
323	scaffold0135_1578719	38.8	scaffold0135(1578153,1579285,-)	220	Probable glutathione S-transferase like;	19	10	0.15	4.2462
324	scaffold0372_908010	20.6	scaffold0372(904254,911767,+)	1117	Ubiquitin-activating enzyme E1 1 like;	27	1.1588	1	1.0375
325	scaffold1357_73336	62.1	scaffold1357(71133,75569,+)	236	Proteasome subunit alpha type-2-A like;	14	10.0925	0.912	19.0546
326	scaffold0706_16698	40.7	scaffold0706(16126,17271,-)	382		21	5.2966	0.2168	2.355
327	scaffold1281_174461	19.6	scaffold1281(170348,178575,-)	612	Vacuolar-sorting receptor 3 like;	14	4.0179	2.7542	5.4954
328	scaffold0704_562849	28.6	scaffold0704(560711,564987,-)	518	Calcium-dependent protein kinase 11 like;	12	5.0119	1.2474	2.8576
329	scaffold0548_575390	46.2	scaffold0548(574155,576625,-)	250	Stem-specific protein TSJT1 like;	23	6.8549	0.5861	6.792
330	scaffold0583_212515	21.7	scaffold0583(200204,223887,+)	655		15	3.5318	0.2512	3.1333
331	scaffold0195_853144	52.5	scaffold0195(852049,854239,+)	323	Isoaspartyl peptidase/L-asparaginase 1 like;	16	3.9084	0.2208	2.884
332	scaffold0135_1382337	24.1	scaffold0135(1374928,1390208,-)	512	Eukaryotic peptide chain release factor GTP-binding subunit ERF3A like;	15	1.2474	1	1.1066
333	scaffold0677_45450	40	scaffold0677(44804,45811,-)	336	Probable carboxylesterase 6 like;	14	1.8707	0.1542	1.888
334	scaffold0490_661429	29.7	scaffold0490(659724,663134,-)	422	Protein SSUH2 homolog like;	11	1.5417	0.3664	0.8551
335	scaffold1008_51858	50.9	scaffold1008(44515,59201,+)	528	Pyruvate kinase, cytosolic isozyme like;	36	1.6596	0.2858	1.1803
336	scaffold0878_92014	64.3	scaffold0878(90974,92812,+)	194	GTP-binding protein SAR1A like;	19	0.0847	1.2359	0.1028
337	scaffold1548_95532	76.1	scaffold1548(95287,95778,+)	164	Probable calcium-binding protein CML27 like;	22	8.091	0.263	6.8549
338	scaffold0530_41673	27.6	scaffold0530(39903,43444,-)	432	Shikimate O-hydroxycinnamoyltransferase like;	11	7.2444	0.7047	2.8576
339	scaffold0056_691035	56.9	scaffold0056(690286,691785,-)	219	Elongation factor 1-beta 1 like;	30	4.7424	0.138	3.342
340	scaffold0444_830660	30	scaffold0444(827707,833613,-)	381	Alcohol dehydrogenase class-3 like;	17	4.9204	0.1738	2.8576
341	scaffold0014_190374	56.4	scaffold0014(190064,190684,-)	102	Cysteine proteinase inhibitor like;	42	6.1376	0.2188	4.1305
342	scaffold0478_893335	24.3	scaffold0478(891983,894687,-)	511	Inositol-3-phosphate synthase like;	14	1.0666	0.8395	10.3753
343	scaffold1689_9397	30.1	scaffold1689(5797,12998,+)	413	UBX domain-containing protein 1-A like;	13	2.9376	0.3342	4.4463
344	scaffold0657_342498	8.1	scaffold0657(332318,352679,+)	1788	Brefeldin A-inhibited guanine nucleotide-exchange protein 5 like;	11	2.1677	0.3221	3.9084
345	scaffold0320_109825	24.9	scaffold0320(108493,110780,-)	390	60S ribosomal protein L3 like;	12	1.7219	0.3733	2.2284
346	scaffold0037_304996	16	scaffold0037(302153,307840,+)	868		10	2.5586	0.0637	1.1169
347	scaffold0099_1007341	28.8	scaffold0099(1005017,1009332,-)	428	Sucrose-phosphatase 1 like;	12	1.2589	0.9204	1.0864
348	scaffold0755_102329	24.9	scaffold0755(99160,104889,+)	443	26S proteasome non-ATPase regulatory subunit 12 homolog A like;	14	4.0179	0.4406	3.9811
349	scaffold0276_359843	18.4	scaffold0276(301691,418020,-)	764	Probable RNA helicase SDE3 like;	11	0.1722	0.597	0.1644
350	scaffold1502_20927	19.6	scaffold1502(17645,24209,+)	531	Cysteine--tRNA ligase like;	10	1.7378	0.3837	1.7701
351	scaffold0531_822490	49.1	scaffold0531(821665,823629,-)	221	Vesicle-associated membrane protein 713 like;	11	7.4473	0.169	6.0813
352	scaffold0513_766508	47.4	scaffold0513(764495,768057,-)	254	14-3-3 protein 7 like;	19	4.0179	0.5808	3.8726
353	scaffold1294_46617	11.8	scaffold1294(39148,54087,+)	1024	AP-2 complex subunit alpha-2 like;	10	1.3552	0.5808	2.2491
354	scaffold0056_606564	15.8	scaffold0056(605078,608051,-)	856	Probable galactinol--sucrose galactosyltransferase 6 like;	13	0.1282	0.3532	6.6069
355	scaffold0166_1819893	59.7	scaffold0166(1819721,1820065,-)	115		22	16.5959	0.263	8.8716
356	scaffold0014_55770	46.2	scaffold0014(53570,58143,-)	250	Proteasome subunit alpha type-3 like;	16	1.0375	0.6026	1.2246
357	scaffold0061_1113518	13.4	scaffold0061(1108359,1118678,-)	776	Nudix hydrolase 3 like;	13	2.6546	0.3162	2.0701
358	scaffold1433_71490	26.8	scaffold1433(68450,74530,+)	483	Ubiquitin carboxyl-terminal hydrolase 7 like;	11	3.767	0.2911	5.0582
359	scaffold0677_448742	63.3	scaffold0677(448398,451871,-)	238	Proteasome subunit alpha type-5 like;	15	7.656	0.1675	6.3096
360	scaffold0882_267369	18.9	scaffold0882(265825,268914,+)	498	Beta-glucosidase 11 like;	18	3.9446	1.2023	4.2462
361	scaffold0444_109605	29.8	scaffold0444(105496,113827,-)	437	Protein DJ-1 homolog B like;	13	0.3499	1.2359	0.2992
362	scaffold0042_3054005	15.2	scaffold0042(3052216,3055794,+)	703	Stromal 70 kDa heat shock-related protein, chloroplastic like;	9	1.0568	1.0471	0.9817
363	scaffold0276_822153	51.4	scaffold0276(821128,823178,+)	149	Nucleoside diphosphate kinase B like;	21	10.8643	0.7112	10.3753
364	scaffold1106_234854	41.5	scaffold1106(227758,230057,-)	282	Probable low-specificity L-threonine aldolase 1 like;	15	6.1944	0.2128	4.1687
365	scaffold0029_3056584	10	scaffold0029(3051680,3061657,-)	1456	Enhancer of mRNA-decapping protein 4 like;	12	3.281	0.6252	1.7701
366	scaffold0795_464085	35.8	scaffold0795(462957,465213,+)	222	GTP-binding nuclear protein Ran-3 like;	20	5.0119	0.0685	3.8371
367	scaffold2046_33183	41.3	scaffold2046(31615,34752,+)	270	Protein vip1 like;	16	5.5976	0.2754	3.5975
368	scaffold1222_20120	51.1	scaffold1222(19505,20735,-)	179	Stress-related protein like;	55	0.0453	0.6982	0.035
369	scaffold0265_1341255	31	scaffold0265(1338493,1344017,+)	465	Eukaryotic translation initiation factor 2 subunit 3 like;	10	1.0568	0.9908	1.0666
370	scaffold0665_53957	34.6	scaffold0665(52889,55026,-)	333	Monoacylglycerol lipase ABHD6 like;	15	0.0398	1.4191	0.0643
371	scaffold0935_348908	40.1	scaffold0935(347196,350620,+)	273	Proteasome subunit beta type-5 like;	15	11.695	2.0512	15.2757
372	scaffold0624_312251	36.6	scaffold0624(310117,314385,+)	348	Fructokinase-1 like;	11	0.7656	1.1169	1.0568
373	scaffold0046_319282	32.1	scaffold0046(283964,320109,+)	338	Ubiquitin carboxyl-terminal hydrolase 12 like;	12	5.7016	1.2246	3.6983
374	scaffold1194_13551	29.5	scaffold1194(4661,21295,-)	790	(+)-neomenthol dehydrogenase like;	16	6.1944	0.0787	5.4954
375	scaffold0285_1253615	13.4	scaffold0285(1251188,1256043,+)	745		9	0.9638	0.4169	1.0186
376	scaffold0320_755157	29.7	scaffold0320(751712,758602,-)	412	NPL4-like protein 1 like;	13	3.0761	0.9036	3.1046
377	scaffold0476_13989	31.2	scaffold0476(3737,24242,+)	639	Ubiquitin carboxyl-terminal hydrolase 13 like;	18	6.3096	0.5754	4.3652
378	scaffold0299_222985	29.2	scaffold0299(219315,297158,+)	512	Aspartic proteinase A1 like;	18	8.3946	0.5012	1.2706
379	scaffold0725_500997	18	scaffold0725(491749,510246,+)	661	TBC1 domain family member 15 like;	11	1.0666	1.1803	0.9817
380	scaffold1460_100342	26	scaffold1460(97669,103015,-)	467	V-type proton ATPase subunit H like;	14	11.9124	0.8472	13.9316
381	scaffold0001_567996	33.5	scaffold0001(565476,570517,-)	422	Fumarylacetoacetase like;	13	5.0582	0.955	4.0926
382	scaffold0997_324164	21.1	scaffold0997(323350,324979,-)	503	(S)-N-methylcoclaurine 3'-hydroxylase isozyme 1 like;	11	1.3932	0.2911	1.7061
383	scaffold0029_867537	52	scaffold0029(867164,871060,-)	176	Universal stress protein A-like protein like;	9	7.5162	0.2291	5.6494
384	scaffold1123_15437	38.9	scaffold1123(14184,16690,-)	317	Annexin D2 like;	14	5.4954	1.4454	2.1478
385	scaffold1671_36710	27.6	scaffold1671(33872,39549,-)	515	GDP-mannose-dependent alpha-mannosyltransferase like;	14	0.2051	1.5849	0.2312
386	scaffold0197_1311593	31.8	scaffold0197(1310119,1313067,+)	300	Bifunctional protein FolD 2 like;	11	6.5464	0.1542	5.2966
387	scaffold0776_123942	8.2	scaffold0776(114055,133830,+)	1349	Rhamnogalacturonate lyase like;	9	1.2023	0.1977	0.9727
388	scaffold0612_709491	34.2	scaffold0612(709022,709961,-)	282	Secoisolariciresinol dehydrogenase like;	9	6.4863	0.5248	6.4863
389	scaffold0959_355995	38.2	scaffold0959(354480,357510,+)	200	Probable glutathione peroxidase 2 like;	10	1.6444	3.3113	1.2246
390	scaffold1887_10525	64.2	scaffold1887(9529,11376,+)	261	14-3-3 protein 6 like;	29	8.1658	0.1614	6.4269
391	scaffold1613_83125	28.2	scaffold1613(82501,83750,-)	391	3-oxo-Delta(4,5)-steroid 5-beta-reductase like;	11	2.9376	0.4831	2.0893
392	scaffold0130_1668778	15.1	scaffold0130(1663256,1674300,+)	591	Probable phenylalanine--tRNA ligase beta subunit like;	9	3.1623	0.0625	3.9446
393	scaffold0696_83618	53.8	scaffold0696(68317,98919,-)	146	14 kDa zinc-binding protein like;	16	2.6062	0.5546	1.5849
394	scaffold0386_1018570	10.8	scaffold0386(1010617,1026524,+)	1132	Protein transport protein SEC31 like;	13	0.2729	0.182	0.8395
395	scaffold0017_338483	7.1	scaffold0017(332511,344456,-)	1621	E3 ubiquitin-protein ligase KEG like;	10	2.0893	0.1786	1.4723
396	scaffold1463_57292	38.1	scaffold1463(56792,57793,-)	334	Caffeoylshikimate esterase like;	11	0.1086	0.8551	0.0581
397	scaffold0565_295329	26.6	scaffold0565(287740,302918,+)	362	Probable protein phosphatase 2C 60 like;	10	6.0256	1.888	7.4473
398	scaffold1862_13537	55.3	scaffold1862(12243,14831,-)	650	Heat shock cognate 70 kDa protein like;	103	5.7016	0.4406	6.7298
399	scaffold1433_86024	23.9	scaffold1433(85164,86885,+)	574	Eukaryotic translation initiation factor 3 subunit D like;	11	1.4588	0.0752	3.4674
400	scaffold0103_29681	21.5	scaffold0103(28890,30473,+)	481	Transcription factor MYC4 like;	10	2.2491	0.2582	2.1478
401	scaffold0008_570089	36.7	scaffold0008(568074,572104,+)	282	Proteasome subunit alpha type-1-B like;	11	1.4723	1.1272	1.3552
402	scaffold0992_72818	74	scaffold0992(69335,76030,+)	409	Acetyl-CoA acetyltransferase, cytosolic 1 like;	68	9.2897	0.6427	3.8019
403	scaffold0137_1715761	19.5	scaffold0137(1713073,1718450,+)	564	6-phosphofructokinase 3 like;	10	0.7943	0.2421	0.9376
404	scaffold1141_83865	12.1	scaffold1141(69849,98468,+)	1161	Esterase like;	12	1.2823	0.1837	1.1695
405	scaffold0015_890109	37.5	scaffold0015(888974,891244,+)	313	40S ribosomal protein SA like;	12	1.0765	0.9638	1.2706
406	scaffold1109_84421	25.1	scaffold1109(79571,87878,-)	504	Phosphomevalonate kinase like;	13	2.6792	0.3076	4.1687
407	scaffold0537_804968	72.1	scaffold0537(804747,805190,+)	148	Probable calcium-binding protein CML13 like;	15	1.9055	0.8954	2.466
408	scaffold0233_1484662	26.8	scaffold0233(1481982,1487646,-)	404	26S proteasome non-ATPase regulatory subunit 4 homolog like;	13	3.2509	1.3552	4.6559
409	scaffold0253_178286	75.4	scaffold0253(177036,179537,+)	204	GTP-binding protein YPTM2 like;	44	0.053	1.0864	0.0625
410	scaffold0153_284619	25.3	scaffold0153(283243,285996,+)	475	Cysteine proteinase RD21a like;	11	3.4041	0.1406	4.4055
411	scaffold0181_511078	16.6	scaffold0181(509467,512689,+)	665	Signal recognition particle subunit SRP72 like;	9	1.1588	0.9817	1.1376
412	scaffold1352_95563	19	scaffold1352(91042,100085,+)	569	Nicotinate phosphoribosyltransferase like;	9	1.0666	0.955	1.1376
413	scaffold3573_9775	66.2	scaffold3573(4301,12457,-)	202	Ras-related protein RABF1 like;	17	0.055	0.6982	0.0328
414	scaffold2554_20997	19.8	scaffold2554(16465,25530,-)	606	ABC transporter E family member 2 like;	11	0.7943	0.863	0.9036
415	scaffold0050_2842364	55	scaffold0050(2839586,2845142,-)	806	Cell division cycle protein 48 homolog like;	58	3.3113	0.3945	3.9084
416	scaffold1151_49333	34.8	scaffold1151(48567,50100,-)	357	Mannose-1-phosphate guanylyltransferase 1 like;	10	0.7379	0.7656	1.1912
417	scaffold0388_752831	17.6	scaffold0388(745500,760162,+)	542	Serine/threonine protein phosphatase 2A regulatory subunit B''beta like;	11	3.2211	0.863	4.6989
418	scaffold1466_8923	62.1	scaffold1466(8035,9732,+)	133	Thioredoxin-like protein Clot like;	18	2.421	0.2208	1.7701
419	scaffold0099_135230	21.2	scaffold0099(132690,137770,-)	699	Phosphoenolpyruvate carboxykinase like;	10	2.8054	0.4966	3.4356
420	scaffold0359_560888	19.8	scaffold0359(559094,562682,-)	636	Protein CYPRO4 like;	11	1.1482	0.9817	1.0765
421	scaffold0382_377972	34.6	scaffold0382(376014,379930,+)	342	Adenosine kinase 2 like;	17	12.0226	4.8753	5.7544
422	scaffold0105_1824978	52	scaffold0105(1823738,1826219,+)	370	UDP-arabinopyranose mutase 1 like;	30	4.6989	0.3945	2.0512
423	scaffold0666_527679	37.2	scaffold0666(526749,528591,+)	302	Random slug protein 5 like;	13	1.0471	0.955	0.1445
424	scaffold1517_31230	37.5	scaffold1517(30669,31559,-)	297	Rubber cis-polyprenyltransferase HRT2 like;	14	0.0192	0.7943	0.0187
425	scaffold0141_969519	22.7	scaffold0141(967040,971998,-)	583	Glutathione synthetase, chloroplastic like;	11	0.8872	0.7447	0.9638
426	scaffold0124_983527	57.2	scaffold0124(978617,988437,-)	209	Ras-related protein RABH1b like;	20	0.0555	1.0093	0.0313
427	scaffold1928_27928	30.6	scaffold1928(14939,40918,-)	334	S-formylglutathione hydrolase like;	11	3.281	0.4285	3.0479
428	scaffold3107_11448	28.8	scaffold3107(10229,12667,+)	473	Alpha-L-fucosidase 2 like;	14	4.2855	0.863	2.9376
429	scaffold3422_3010	24.2	scaffold3422(2301,3719,+)	473		10	2.5351	0.3945	2.355
430	scaffold0163_522507	28.8	scaffold0163(520820,524195,+)	362	Probable protein disulfide-isomerase A6 like;	10	13.9316	1.0568	28.8403
431	scaffold2538_20719	42.9	scaffold2538(19993,21445,-)	246	60S ribosomal protein L7-2 like;	12	3.281	0.1644	3.3729
432	scaffold0185_1736286	13.5	scaffold0185(1731525,1741047,-)	1049	Probable importin subunit beta-4 like;	13	1.0375	0.413	1.3305
433	scaffold3319_13073	22.2	scaffold3319(12092,14055,-)	524	4-coumarate--CoA ligase-like 10 like;	13	9.2897	0.1406	5.5463
434	scaffold0875_351912	29.8	scaffold0875(349926,353899,+)	438	Eukaryotic translation initiation factor 3 subunit E like;	12	11.3763	1.803	13.6773
435	scaffold0328_84598	5.8	scaffold0328(76223,92974,+)	1810	Proteasome activator subunit 4 like;	12	1.3932	1.2474	1.4454
436	scaffold0011_3907661	15.9	scaffold0011(3905325,3910752,+)	805	Probable glutamyl endopeptidase, chloroplastic like;	11	1.2942	0.1282	1.406
437	scaffold0421_159045	34.9	scaffold0421(157340,160750,-)	351	Probable aldo-keto reductase 1 like;	13	4.6132	0.1542	2.466
438	scaffold1804_58897	27.4	scaffold1804(57067,60728,+)	493	Monothiol glutaredoxin-S17 like;	13	3.5318	0.5702	2.9648
439	scaffold1072_130986	22.5	scaffold1072(127260,134713,-)	614	Phosphatidylinositol 3,4,5-trisphosphate 3-phosphatase and dual-specificity protein phosphatase PTEN like;	11	1.0375	0.6607	0.8954
440	scaffold0251_367239	23.6	scaffold0251(364905,369574,-)	459	RuvB-like protein 1 like;	9	3.0479	0.1236	0.3945
441	scaffold0320_725967	13	scaffold0320(718142,733792,+)	886	Serine/threonine-protein phosphatase BSL1 like;	11	1.8365	0.8551	5.3456
442	scaffold0464_874007	8.1	scaffold0464(860883,887131,-)	1328	U-box domain-containing protein 4 like;	10	1.0568	0.6138	1.1482
443	scaffold1657_14261	48.2	scaffold1657(9499,18183,+)	200	VAMP-like protein YKT61 like;	18	0.207	0.3192	0.3373
444	scaffold4727_3605	37.6	scaffold4727(2397,4921,+)	251	L-ascorbate peroxidase, cytosolic like;	11	7.379	0.263	8.091
445	scaffold0013_2932327	32.6	scaffold0013(2930820,2933834,+)	511	Pyruvate kinase, cytosolic isozyme like;	17	1.556	1.2359	1.3062
446	scaffold0754_547381	20.1	scaffold0754(545147,549615,+)	592	NADP-dependent malic enzyme like;	13	2.3768	0.0492	1.9055
447	scaffold0786_326123	21.5	scaffold0786(323075,329171,-)	481	Glutamate decarboxylase 1 like;	11	0.5916	0.9036	2.6062
448	scaffold0592_547795	14	scaffold0592(546248,549800,+)	608	Chaperonin 60 subunit beta 2, chloroplastic like;	9	5.2481	0.6194	2.704
449	scaffold1176_106676	46.9	scaffold1176(104285,109067,-)	210	Ras-related protein RABC1 like;	10	0.035	0.7447	0.0449
450	scaffold4432_5904	30	scaffold4432(4930,6878,-)	321	Bark storage protein A like;	14	6.368	0.1837	4.6989
451	scaffold0043_3001157	23.7	scaffold0043(2996358,3005957,-)	338	Isopentenyl phosphate kinase like;	12	3.4674	0.1306	3.4674
452	scaffold0298_1102570	23.4	scaffold0298(1096735,1108405,-)	437	Acetylornithine deacetylase like;	9	3.3113	0.3373	2.9648
453	scaffold0432_673871	47.2	scaffold0432(669743,678000,-)	497	Glutathione reductase, cytosolic like;	28	2.8576	0.2606	2.5823
454	scaffold0541_533719	29.8	scaffold0541(530515,536923,-)	588	Serine/threonine-protein phosphatase 2A 65 kDa regulatory subunit A beta isoform like;	20	1.3932	0.5916	1.1482
455	scaffold0121_341204	12.2	scaffold0121(335224,347185,-)	911	Pantothenate kinase 2 like;	13	6.2517	0.7244	5.1523
456	scaffold0064_542893	16.1	scaffold0064(535818,549968,-)	902	N-alpha-acetyltransferase 16, NatA auxiliary subunit like;	12	3.0479	0.1528	2.704
457	scaffold0423_98959	24.1	scaffold0423(96197,101722,-)	500	Galactokinase like;	8	5.445	0.2911	3.4041
458	scaffold0625_591792	56	scaffold0625(590756,592413,+)	169	Translationally-controlled tumor protein homolog like;	11	0.955	0.912	1.1272
459	scaffold0464_317117	73.4	scaffold0464(316061,318174,+)	140	Actin-depolymerizing factor 2 like;	27	8.7902	0.8472	4.7424
460	scaffold0318_1121148	35.2	scaffold0318(1120938,1121359,-)	109	Abscisic stress-ripening protein 2 like;	47	5.2966	0.1528	2.3988
461	scaffold0926_21514	33.9	scaffold0926(19952,23076,-)	317	Pectinesterase 31 like;	12	11.8032	0.2911	7.0469
462	scaffold0309_668480	54.7	scaffold0309(666162,670852,+)	259	14-3-3-like protein D like;	23	4.3652	0.1086	4.2855
463	scaffold0070_2686444	44.5	scaffold0070(2682534,2690354,-)	966	Phosphoenolpyruvate carboxylase 2 like;	53	8.1658	0.673	5.8614
464	scaffold0029_822321	20.2	scaffold0029(819646,824997,+)	625		12	0.9036	0.9036	1.0093
465	scaffold1007_118363	20.5	scaffold1007(117462,119264,-)	601	Polyphenol oxidase, chloroplastic like;	11	4.9659	0.056	9.7275
466	scaffold0228_435847	21.1	scaffold0228(431255,440440,+)	571	Sorting nexin 2B like;	10	0.8395	0.929	0.8551
467	scaffold0866_92082	16.4	scaffold0866(90705,93459,+)	569	Probable nucleoredoxin 1 like;	10	3.4674	0.2466	2.6792
468	scaffold0536_346249	28.7	scaffold0536(344685,347814,-)	371	Thioredoxin reductase 2 like;	9	1.0864	0.1888	1.9588
469	scaffold3040_7021	38.2	scaffold3040(2554,11488,+)	347	NADP-dependent alkenal double bond reductase P1 like;	10	2.704	1.0765	1.888
470	scaffold0036_2893702	37.3	scaffold0036(2891886,2895519,-)	392	Protein DJ-1 homolog D like;	14	9.8175	0.3499	7.7268
471	scaffold1041_99580	12.9	scaffold1041(94680,104480,-)	814	Protein ROOT HAIR DEFECTIVE 3 homolog 1 like;	9	0.3837	0.3192	1.7539
472	scaffold0784_214208	19.7	scaffold0784(211123,217294,-)	453	AP-4 complex subunit mu like;	9	1.2246	0.4529	2.2491
473	scaffold1184_25969	48.2	scaffold1184(25722,26216,-)	165	WPP domain-containing protein 2 like;	11	6.1376	0.2911	4.9204
474	scaffold0658_156655	6.5	scaffold0658(154442,158869,+)	1313	Putative disease resistance RPP13-like protein 1 like;	8	2.6303	2.2909	3.1623
475	scaffold0244_137405	46.2	scaffold0244(137109,137702,+)	198	Basic form of pathogenesis-related protein 1 like;	14	1.2942	0.0655	24.4343
476	scaffold0199_1062264	72.8	scaffold0199(1060678,1063377,+)	93	Acyl-CoA-binding protein like;	37	9.4624	0.0955	4.3251
477	scaffold0262_1365211	13.9	scaffold0262(1350896,1380650,-)	656	Serine/threonine-protein phosphatase 5 like;	10	10.2802	0.9204	7.3114
478	scaffold0868_195589	43.4	scaffold0868(194983,195483,-)	167	Regulator of ribonuclease-like protein 2 like;	9	1.9409	1.5276	1.5276
479	scaffold1423_52705	17.9	scaffold1423(49302,56108,-)	481	Uridine kinase-like protein 1, chloroplastic like;	8	0.9204	0.8241	1.0186
480	scaffold0204_853654	32.5	scaffold0204(849432,857877,+)	379	Agmatine deiminase like;	14	5.6494	0.3048	4.2073
481	scaffold0003_5430626	17.7	scaffold0003(5427624,5433628,-)	595	WAT1-related protein At1g09380 like;	21	0.4786	0.1169	0.5649
482	scaffold0387_43384	24.4	scaffold0387(40358,46411,-)	395	Probable methionine--tRNA ligase like;	9	1.9231	0.2128	2.3768
483	scaffold0248_1254143	4.9	scaffold0248(1244132,1264154,-)	2417	CCR4-NOT transcription complex subunit 1 like;	13	0.8091	0.863	0.8872
484	scaffold0388_899245	16	scaffold0388(895997,902494,-)	620	Uncharacterized protein HI_0358 like;	11	5.2966	1.0765	3.4041
485	scaffold0385_13283	27.1	scaffold0385(13087,13941,+)	285	Rubber cis-polyprenyltransferase HRT2 like;	12	0.3192	1.3428	0.4246
486	scaffold0698_149194	52	scaffold0698(149332,150277,-)	274		19	6.8549	0.1009	6.7298
487	scaffold3292_5428	41.8	scaffold3292(4732,6125,-)	257	UMP-CMP kinase 3 like;	10	6.0813	0.1271	3.3729
488	scaffold0076_531205	14	scaffold0076(522078,540332,-)	839	Beta-adaptin-like protein A like;	8	1.1912	0.9817	1.1912
489	scaffold1440_62844	13	scaffold1440(58166,72246,+)	1514	Myosin-6 like;	15	1.0864	0.2291	2.208
490	scaffold0754_533471	9.5	scaffold0754(523351,543591,+)	1008	Probable RNA-dependent RNA polymerase 5 like;	12	8.3946	0.3251	6.0813
491	scaffold0733_233065	36.7	scaffold0733(232126,234500,-)	219	Vacuolar protein sorting-associated protein 32 homolog 2 like;	7	2.704	1.7061	2.5586
492	scaffold1236_66588	45.5	scaffold1236(64240,69041,+)	465	Hydroxymethylglutaryl-CoA synthase like;	36	5.2481	0.2911	1.6444
493	scaffold0349_847340	28	scaffold0349(844639,882486,+)	326	Cinnamoyl-CoA reductase 1 like;	8	2.3768	0.2208	2.3988
494	scaffold0767_39054	28.9	scaffold0767(36935,41174,-)	313	Proline-rich receptor-like protein kinase PERK15 like;	8	1.8707	0.2679	1.3552
495	scaffold0683_9576	16.7	scaffold0683(7272,11880,+)	637	Formate--tetrahydrofolate ligase like;	9	1.0965	0.3133	0.863
496	scaffold1316_81173	25.9	scaffold1316(79801,82546,-)	321	Very-long-chain 3-oxoacyl-CoA reductase 1 like;	11	1.406	0.5105	3.4356
497	scaffold0410_1041707	64.7	scaffold0410(1040398,1043017,-)	216	Ras-related protein RABA2a like;	24	0.092	1.2023	0.0592
498	scaffold0811_35728	28.3	scaffold0811(35175,36281,+)	369		10	7.0469	0.4207	4.9204
499	scaffold0291_637294	16.6	scaffold0291(635174,639415,+)	585	ABC transporter F family member 1 like;	9	1.3804	1.2359	2.5351
500	scaffold0363_145375	12.2	scaffold0363(134988,155763,-)	902	Transportin-1 like;	11	3.9811	0.2466	4.2855
501	scaffold0200_160193	44.5	scaffold0200(159462,163056,+)	246	Uncharacterized protein C167.05 like;	11	3.0761	0.3945	3.4041
502	scaffold0105_276835	56.5	scaffold0105(275582,281966,-)	224	Proteasome subunit beta type-1 like;	13	2.5586	0.0863	2.1478
503	scaffold0013_2849490	11.1	scaffold0013(2842054,2856926,-)	783	Protease 2 like;	7	0.9727	0.8954	0.8318
504	scaffold0047_2127576	29	scaffold0047(2125178,2129974,-)	370	Spermine synthase like;	8	1.0666	1.1066	1.1272
505	scaffold1358_123876	76.7	scaffold1358(123170,124583,-)	117	Subtilisin-like protease SBT5.4 like;	11	6.1944	0.0895	2.208
506	scaffold0654_72554	57.5	scaffold0654(70525,74584,-)	154	Ubiquitin-conjugating enzyme E2 35 like;	18	5.8614	1.0765	6.2517
507	scaffold0935_183101	75.7	scaffold0935(181726,184477,+)	342	Glyceraldehyde-3-phosphate dehydrogenase, cytosolic like;	71	8.091	0.4831	5.6494
508	scaffold1134_93196	84.3	scaffold1134(93034,93552,-)	173	Peptidyl-prolyl cis-trans isomerase like;	89	4.2462	0.3767	3.6308
509	scaffold0140_1976940	7.1	scaffold0140(1953395,1998330,-)	1418	Probable fatty acid methyltransferase like;	11	1.8365	0.3133	1.0375
510	scaffold0434_14371	31.1	scaffold0434(13888,14854,+)	223	Glutathione S-transferase F9 like;	10	19.2309	0.9727	11.695
511	scaffold0100_1066851	59.9	scaffold0100(1065896,1067806,+)	158	SKP1-like protein 1A like;	11	9.3756	0.0172	10
512	scaffold0162_999697	22.6	scaffold0162(997638,1001756,-)	369		11	3.0479	0.2911	4.9659
513	scaffold0337_27924	8	scaffold0337(18174,37675,-)	1283	Trafficking protein particle complex subunit 8 like;	12	6.4269	1.028	5.2481
514	scaffold0682_165623	13.2	scaffold0682(164213,167034,+)	621	Geranylgeranyl transferase type-2 subunit alpha like;	9	0.9727	0.8318	1
515	scaffold1900_41319	24.9	scaffold1900(39995,42721,-)	715		26	1.6749	0.7047	0.2148
516	scaffold0511_842969	15.6	scaffold0511(837097,848841,+)	631	DEAD-box ATP-dependent RNA helicase 37 like;	8	1.2474	1.2134	1.1272
517	scaffold0014_3521093	9	scaffold0014(3517233,3525056,+)	1013	Probable ubiquitin conjugation factor E4 like;	8	1.4859	1.1588	1.6144
518	scaffold1143_251633	20.9	scaffold1143(249895,253372,+)	479	FAS-associated factor 2-B like;	12	0.0787	0.7516	0.0353
519	scaffold0584_440612	8.3	scaffold0584(433324,447901,+)	878	AP-1 complex subunit gamma-2 like;	7	1.5996	0.2188	1.3932
520	scaffold0398_1034270	15.3	scaffold0398(1031574,1036966,-)	753	Uncharacterized protein y4oV like;	13	1.0375	1.0765	1.0864
521	scaffold1359_23846	20.8	scaffold1359(21738,25954,+)	507	ATP synthase subunit beta, mitochondrial like;	7	1.6596	1.2589	3.3113
522	scaffold0195_1168595	29	scaffold0195(1166665,1170526,+)	397	Glycerophosphoryl diester phosphodiesterase like;	15	3.6644	0.4325	2.884
523	scaffold0917_112036	26	scaffold0917(110467,113605,-)	362	Bifunctional nitrilase/nitrile hydratase NIT4A like;	9	1.6444	0.2333	1.406
524	scaffold0499_339096	23.4	scaffold0499(337035,341157,-)	535	Glutamine synthetase cytosolic isozyme 2 like;	23	0.8318	0.8395	0.871
525	scaffold0344_742629	11.5	scaffold0344(737018,748240,+)	903	Villin-1 like;	9	1.2706	0.597	1.5996
526	scaffold1659_5461	22.5	scaffold1659(3539,7384,+)	401	probable cardiolipin-specific deacylase, mitochondrial like;	11	0.0337	1.3428	0.0453
527	scaffold0438_988689	18.6	scaffold0438(982588,994790,-)	815	Folylpolyglutamate synthase like;	11	0.3404	0.169	0.2858
528	scaffold0022_1743573	28.3	scaffold0022(1741903,1745244,+)	238	40S ribosomal protein S3-3 like;	8	0.8241	0.4786	1.4723
529	scaffold0625_17123	44.8	scaffold0625(16476,17707,-)	374	Glucan endo-1,3-beta-glucosidase, basic vacuolar isoform like;	83	0.912	0.492	0.8241
530	scaffold0641_509159	23.4	scaffold0641(506478,511840,+)	411	Ubiquitin receptor RAD23c like;	12	9.4624	1.0965	8.0168
531	scaffold0239_1099616	27.6	scaffold0239(1099578,1100549,-)	324	DNA-damage-repair/toleration protein DRT102 like;	8	4.8753	0.0117	3.1046
532	scaffold0197_1256978	38.8	scaffold0197(1256556,1257400,+)	215	Glutathione S-transferase like;	8	3.1915	0.0581	2.6792
533	scaffold1455_4245	40.6	scaffold1455(2570,5921,-)	188	Trafficking protein particle complex subunit 3 like;	7	2.8576	0.3467	2.2491
534	scaffold0462_125788	31.7	scaffold0462(124013,127563,-)	335	NADPH-dependent 1-acyldihydroxyacetone phosphate reductase like;	8	0.0219	1	0.0655
535	scaffold1015_7189	30.5	scaffold1015(5580,8001,+)	358	Probable iron/ascorbate oxidoreductase DDB_G0283291 like;	7	2.884	0.2312	2.8576
536	scaffold0491_874744	66.2	scaffold0491(873854,875634,-)	238	Elongation factor 1-delta like;	20	1.4454	0.1247	1.4322
537	scaffold0014_23288	40.9	scaffold0014(21226,25338,-)	255	Triosephosphate isomerase, cytosolic like;	17	7.1779	0.1941	6.9823
538	scaffold0821_314039	32.7	scaffold0821(312928,315150,-)	261	Probable 6-phosphogluconolactonase 5, chloroplastic like;	16	1.1169	0.9204	1.0471
539	scaffold0179_1165475	33.1	scaffold0179(1163275,1167675,+)	333	Cinnamoyl-CoA reductase 1 like;	8	0.5649	0.1556	0.6252
540	scaffold0418_1066056	17.7	scaffold0418(1062830,1069283,+)	493	Probable phenylalanine--tRNA ligase alpha subunit like;	9	1.406	1.3552	1.4997
541	scaffold0029_3142504	24	scaffold0029(3127133,3157875,+)	585	Glutathione S-transferase L3 like;	19	21.4783	1.3804	14.1906
542	scaffold0473_517539	30.3	scaffold0473(517147,517932,-)	262	V-type proton ATPase subunit D like;	11	3.4356	0.3499	5.3456
543	scaffold0245_25647	58.9	scaffold0245(24775,26519,+)	261	14-3-3-like protein C like;	26	3.281	0.1542	1.6596
544	scaffold0200_10861	28.3	scaffold0200(5722,16001,-)	340	Methyltransferase-like protein 10 like;	7	1.6444	1.803	1.6904
545	scaffold0128_1243223	62.7	scaffold0128(1243045,1243401,-)	119	Citrate-binding protein like;	24	10.1859	0.2014	4.0179
546	scaffold0178_383583	29.5	scaffold0178(381965,394420,-)	327	Cycloartenol-C-24-methyltransferase like;	9	0.3981	1.6444	0.1977
547	scaffold0304_914063	31.5	scaffold0304(913400,914727,-)	309	Isoflavone reductase-like protein like;	11	8.4723	0.8241	13.6773
548	scaffold0024_875395	17.6	scaffold0024(873675,877115,+)	495	2,3-bisphosphoglycerate-independent phosphoglycerate mutase like;	9	1	1.0186	1.028
549	scaffold0114_445794	31.5	scaffold0114(444194,446452,-)	322	Probable aldo-keto reductase 1 like;	11	1.1695	1.028	1.0375
550	scaffold0056_975897	20.1	scaffold0056(973257,978619,-)	295	Eukaryotic translation initiation factor 2 subunit beta like;	7	17.378	0.1038	23.1206
551	scaffold3179_12474	28.7	scaffold3179(10187,14761,-)	343	Spermidine synthase like;	9	6.0256	0.6368	5.3951
552	scaffold0580_283416	53.9	scaffold0580(281409,285424,+)	578	Hsp70-Hsp90 organizing protein 3 like;	40	4.1305	0.2089	3.4674
553	scaffold0010_181503	19.4	scaffold0010(179864,183143,+)	414	LanC-like protein GCR2 like;	8	0.5808	1.5136	0.955
554	scaffold0389_1015012	29.7	scaffold0389(1014471,1015553,+)	361	Probable carboxylesterase 18 like;	10	0.16	1.1376	0.1294
555	scaffold0104_2291866	36.1	scaffold0104(2291416,2292316,-)	228		7	3.767	0.2831	5.5463
556	scaffold0457_923329	28.6	scaffold0457(922612,924046,+)	326	Quinone oxidoreductase PIG3 like;	9	1.8197	1.2134	1.6596
557	scaffold1150_125903	8	scaffold1150(123372,128435,-)	1124	Phytochrome A like;	7	1.028	0.8954	0.9817
558	scaffold3393_4471	14.7	scaffold3393(1959,6983,+)	776	Probable galactinol--sucrose galactosyltransferase 2 like;	9	0.413	0.4656	4.7424
559	scaffold0411_846213	16	scaffold0411(845211,847216,-)	494	6-phosphofructokinase 2 like;	7	1.2359	1.1912	1.1588
560	scaffold0276_148673	23.1	scaffold0276(141767,155579,+)	512	Spartin like;	11	0.0655	1.1066	0.0991
561	scaffold0209_1021890	19.1	scaffold0209(1016492,1027289,+)	399	Tryptophan--tRNA ligase, cytoplasmic like;	9	2.2491	1.2823	2.2491
562	scaffold0612_8964	58.2	scaffold0612(6849,11079,+)	147	Ubiquitin-conjugating enzyme E2 variant 1C like;	13	1.1482	1.0666	1.1066
563	scaffold0419_722144	17.4	scaffold0419(720978,723310,+)	576	3-hydroxy-3-methylglutaryl-coenzyme A reductase 1 like;	8	0.5916	0.0787	0.1722
564	scaffold0113_1589345	46.5	scaffold0113(1588625,1589835,-)	326	Desiccation protectant protein Lea14 homolog like;	22	6.3096	1.5417	3.6644
565	scaffold1977_24960	11.1	scaffold1977(6058,43917,-)	1060	Inositol hexakisphosphate and diphosphoinositol-pentakisphosphate kinase 2 like;	10	2.3121	0.6982	1.3305
566	scaffold0127_1392757	19.9	scaffold0127(1388383,1397132,+)	434	Trafficking protein particle complex subunit 13 like;	8	1.2589	0.7178	1.1066
567	scaffold1313_41756	29.5	scaffold1313(39297,44215,-)	327	Eukaryotic translation initiation factor 3 subunit I like;	9	6.8549	1.0471	6.4863
568	scaffold0419_940334	27.5	scaffold0419(938087,944531,-)	379	Chaperone protein dnaJ 10 like;	8	0.8872	0.8872	0.8241
569	scaffold0304_978157	43.9	scaffold0304(976161,980153,-)	213	Glutathione S-transferase DHAR2 like;	7	6.1944	0.9036	4.0926
570	scaffold0169_1281697	15.8	scaffold0169(1277381,1286014,+)	583	Protein BONZAI 1 like;	10	0.0692	1.1169	0.0603
571	scaffold0266_1075922	19.2	scaffold0266(1074501,1077343,-)	443	Transaldolase like;	7	1.9231	0.0515	1.2359
572	scaffold0598_280563	9.8	scaffold0598(274237,286889,+)	927	Probable UDP-N-acetylglucosamine--peptide N-acetylglucosaminyltransferase SPINDLY like;	7	1	0.9376	0.7943
573	scaffold0967_48221	14.9	scaffold0967(43081,53361,+)	571	Phosphomannomutase/phosphoglucomutase like;	10	2.2491	0.3162	2.3768
574	scaffold0702_480849	9	scaffold0702(478965,482733,-)	733	Cullin-3A like;	6	0.8551	0.912	0.9036
575	scaffold0117_29717	42.8	scaffold0117(29202,30233,+)	153	Superoxide dismutase like;	13	5.6494	0.5445	3.281
576	scaffold0378_203578	9	scaffold0378(196063,211094,-)	972	4-alpha-glucanotransferase DPE2 like;	9	2.9107	0.8472	0.8318
577	scaffold1701_40736	22.8	scaffold1701(37885,43588,-)	365	Serine/threonine-protein kinase SAPK10 like;	7	3.767	0.3373	1.4454
578	scaffold0633_718314	21.2	scaffold0633(714836,721792,+)	345	Eukaryotic translation initiation factor 2 subunit alpha like;	8	14.9968	0.1445	13.5519
579	scaffold0029_3280837	23.1	scaffold0029(3279848,3281826,+)	412	60S ribosomal protein L4-1 like;	10	2.3988	1.0765	3.9446
580	scaffold0008_838702	21	scaffold0008(837327,840904,-)	358	COP9 signalosome complex subunit 4 like;	7	1.3062	0.912	1.2706
581	scaffold1099_272596	20.9	scaffold1099(270432,274761,-)	441	Carotenoid 9,10(9',10')-cleavage dioxygenase 1 like;	8	0.0201	1.0186	0.0296
582	scaffold0389_220102	15.2	scaffold0389(215856,224469,-)	533		8	3.3113	3.342	8.091
583	scaffold0333_1204381	57.9	scaffold0333(1202390,1206372,-)	402	Phosphoglycerate kinase, cytosolic like;	45	5.8614	0.2729	2.3988
584	scaffold1528_56131	34.5	scaffold1528(46433,65830,-)	308	Pyridoxal kinase like;	8	2.0893	1.1482	1.7865
585	scaffold0941_91876	22.6	scaffold0941(87934,95818,-)	475	Cytosolic enolase 3 like;	8	0.8395	0.9204	0.9204
586	scaffold0158_179242	18.7	scaffold0158(177164,181321,+)	535	GMP synthase like;	9	1.2589	1.0186	1.1695
587	scaffold0387_85080	30.2	scaffold0387(84405,86915,+)	273	Macro domain-containing protein VPA0103 like;	8	1.2359	0.052	0.597
588	scaffold1032_279744	17.2	scaffold1032(276272,283217,-)	514	Urease accessory protein G like;	8	1.6444	1.2589	0.955
589	scaffold0196_372488	26.9	scaffold0196(371713,373465,-)	239	Probable phospholipid hydroperoxide glutathione peroxidase 6, mitochondrial like;	12	3.4356	0.3281	2.0324
590	scaffold1230_117323	8.5	scaffold1230(113403,121665,-)	850	Serine/threonine-protein phosphatase 6 regulatory subunit 3 like;	7	1.5849	0.787	1.2942
591	scaffold0169_1385943	6.2	scaffold0169(1367133,1404548,+)	1379	Calnexin homolog like;	8	0.9727	1.406	1.5996
592	scaffold0350_1185390	16.3	scaffold0350(1181918,1188862,+)	387	26S proteasome non-ATPase regulatory subunit 13 homolog A like;	7	17.5388	0.4613	15.2757
593	scaffold0198_867522	19.7	scaffold0198(865817,869228,-)	428	Probable nucleoredoxin 2 like;	9	3.7325	0.9817	1.4454
594	scaffold0420_144462	28.3	scaffold0420(144175,144750,+)	192		8	8.3946	0.1837	3.9446
595	scaffold1364_29743	30.7	scaffold1364(27871,31615,+)	317	L-galactose dehydrogenase like;	7	1.3062	0.9908	1.2359
596	scaffold0782_141962	23	scaffold0782(140123,143801,+)	349	UDP-glucose 4-epimerase GEPI48 like;	7	4.0179	0.169	3.4674
597	scaffold0526_224667	27.4	scaffold0526(221245,228089,-)	901	Aconitate hydratase 1 like;	26	4.2462	0.2884	3.5975
598	scaffold0019_2674091	21.9	scaffold0019(2673016,2675167,-)	325	Glutathionyl-hydroquinone reductase YqjG like;	9	3.1623	0.2168	3.9811
599	scaffold0321_61637	22.8	scaffold0321(60097,63177,-)	317	Protein-L-isoaspartate O-methyltransferase 1 like;	7	1.2359	1.0471	1.1066
600	scaffold0012_1050664	28.6	scaffold0012(1047958,1053370,+)	281	Protein vip1 like;	10	0.5598	0.1977	1.4997
601	scaffold0053_918369	16.4	scaffold0053(912640,924098,-)	683		10	1.0471	0.9036	1.1376
602	scaffold0064_514852	11.4	scaffold0064(513768,515936,+)	723	ABC transporter F family member 4 like;	6	1.6596	1.4191	1.5136
603	scaffold1860_23377	26.8	scaffold1860(21597,25157,+)	355	Bark storage protein A like;	14	5.4954	0.2466	2.2699
604	scaffold0941_336860	73.9	scaffold0941(335382,338338,-)	212	Ras-related protein RABB1b like;	33	0.0172	1.2246	0.0189
605	scaffold0345_829597	19.5	scaffold0345(827982,831213,-)	402	RuvB-like 2 like;	7	1.1169	0.8872	1.2246
606	scaffold0840_462925	63.8	scaffold0840(460887,464963,-)	446	Enolase 2 like;	100	2.3335	0.2805	1.3932
607	scaffold0587_669396	29.6	scaffold0587(666107,672685,-)	231	V-type proton ATPase subunit E like;	8	1.7219	1.0765	2.3121
608	scaffold1089_215257	7.3	scaffold1089(201375,229140,+)	941	Alpha,alpha-trehalose-phosphate synthase [UDP-forming] 1 like;	7	0.8017	0.9204	0.8551
609	scaffold0356_425272	13.7	scaffold0356(420834,429710,+)	688	DnaJ protein homolog like;	8	1.2246	0.8241	1.5276
610	scaffold1170_84966	11.3	scaffold1170(82766,88028,-)	550	Vacuolar calcium ion transporter like;	8	4.2073	0.1009	4.0179
611	scaffold0078_47524	49.5	scaffold0078(46481,48567,-)	189	ADP-ribosylation factor-like protein 8A like;	9	0.207	0.6982	0.169
612	scaffold0340_900050	14.2	scaffold0340(897837,902263,-)	516	SNF1-related protein kinase catalytic subunit alpha KIN10 like;	7	0.8318	0.9376	0.7727
613	scaffold0686_526604	31	scaffold0686(525970,527238,+)	240	GDSL esterase/lipase At2g38180 like;	10	7.8705	0.2421	8.1658
614	scaffold0095_1606258	12.7	scaffold0095(1601520,1610996,+)	496	Argininosuccinate synthase, chloroplastic like;	6	4.9659	0.0929	5.3456
615	scaffold0731_568442	5.5	scaffold0731(565211,571674,-)	1701	Eukaryotic translation initiation factor 4G like;	7	0.929	0.8241	1.4322
616	scaffold0359_90462	4.3	scaffold0359(79299,101626,-)	1449		6	14.0605	1.406	12.3595
617	scaffold0744_316437	15.6	scaffold0744(315452,317422,-)	476	Cyclin-dependent kinase F-1 like;	8	1.406	1.0666	1.9055
618	scaffold0307_1066072	33.2	scaffold0307(1065142,1066849,+)	206	Proteasome subunit beta type-2-A like;	9	1.4191	0.2965	4.3652
619	scaffold0210_214878	20.5	scaffold0210(209497,220259,-)	425	3-hydroxyisobutyryl-CoA hydrolase-like protein 3, mitochondrial like;	9	4.2462	0.1459	3.8019
620	scaffold0435_57448	43.4	scaffold0435(55915,58981,+)	167	UPF0587 protein C1orf123 homolog like;	6	5.6494	0.4831	2.8576
621	scaffold0969_53887	25.1	scaffold0969(52285,55490,-)	320	Cinnamoyl-CoA reductase 2 like;	10	9.2045	0.7656	13.4276
622	scaffold0430_9820	8.1	scaffold0430(6573,13067,+)	1190	Trafficking protein particle complex subunit 11 like;	8	0.929	0.9462	0.9727
623	scaffold0495_6021	23.2	scaffold0495(4236,7600,+)	354	Poly(U)-specific endoribonuclease-B like;	9	1.0765	0.912	0.879
624	scaffold0253_165209	49.3	scaffold0253(164411,165847,+)	149	Nucleoside diphosphate kinase 1 like;	18	3.281	0.0824	1.6444
625	scaffold0610_235311	13.6	scaffold0610(232539,238084,-)	590	Pyruvate decarboxylase 1 like;	6	3.9811	0.7447	4.2462
626	scaffold0796_44782	14.9	scaffold0796(42749,46815,+)	538	Argininosuccinate lyase, chloroplastic like;	7	3.1046	0.3221	3.342
627	scaffold2012_25048	12.2	scaffold2012(18768,31329,-)	518	TOM1-like protein 2 like;	6	3.2211	5.7016	6.4863
628	scaffold0418_218715	28.6	scaffold0418(214232,223199,+)	302	N-carbamoylputrescine amidase like;	8	2.2491	0.4169	2.729
629	scaffold0402_107114	18.5	scaffold0402(104993,109236,+)	379	UBA and UBX domain-containing protein At4g15410 like;	8	2.355	0.1406	1.7219
630	scaffold1937_4400	25.1	scaffold1937(1522,7279,-)	351	Serine-threonine kinase receptor-associated protein like;	7	5.2966	0.1225	9.0365
631	scaffold1330_49945	69.9	scaffold1330(49111,50780,-)	217	Ras-related protein Rab11C like;	20	0.6546	3.3113	0.9908
632	scaffold0246_1247865	12.5	scaffold0246(1245303,1250427,-)	776	Dipeptidyl peptidase 8 like;	6	1.4588	1.3062	3.2211
633	scaffold2028_4020	15.7	scaffold2028(730,7310,+)	562	Calcium-dependent protein kinase 4 like;	12	0.4875	3.4041	1.7378
634	scaffold1724_70273	52.9	scaffold1724(69428,71119,-)	154	Adenine phosphoribosyltransferase 1, chloroplastic like;	7	2.355	0.3251	4.7863
635	scaffold0001_2292053	34	scaffold0001(2285661,2298446,+)	195	Trafficking protein particle complex subunit 5 like;	7	6.9823	1.7865	6.4269
636	scaffold1072_158431	15	scaffold1072(157278,159585,-)	474	Cysteine proteinase RD21a like;	7	24.2103	1.5704	29.3765
637	scaffold1074_231905	19.6	scaffold1074(231056,232755,-)	358	Cinnamyl alcohol dehydrogenase 1 like;	6	1.7539	1.1695	1.5276
638	scaffold0166_1382622	23.4	scaffold0166(1379329,1385916,+)	292	Putative uncharacterized protein YghX like;	8	1.1482	0.871	1.0568
639	scaffold1962_4959	49.1	scaffold1962(1952,7672,+)	610	Leucine aminopeptidase 3, chloroplastic like;	43	13.5519	0.5702	6.4269
640	scaffold0344_256841	34.2	scaffold0344(256765,257241,-)	159	18.5 kDa class I heat shock protein like;	7	13.4276	1	8.9536
641	scaffold1375_37486	57.3	scaffold1375(36534,38438,-)	132	Profilin-1 like;	14	13.8038	0.2421	8.0168
642	scaffold0946_134836	58.6	scaffold0946(134067,135606,+)	141	40S ribosomal protein S12 like;	6	1.1066	1.0765	1.2134
643	scaffold0783_477827	44.6	scaffold0783(477392,478262,+)	178		6	3.5318	0.3664	2.4889
644	scaffold1176_82545	23	scaffold1176(79596,85495,-)	431	SAL1 phosphatase like;	6	1.5136	0.3192	2.5351
645	scaffold0374_1142477	25.9	scaffold0374(1140711,1144387,+)	387	Mevalonate kinase like;	7	1.3932	0.3281	1.5417
646	scaffold0438_205448	21.6	scaffold0438(191279,220068,-)	321	Ubiquitin fusion degradation protein 1 homolog like;	8	1.4859	2.0893	3.02
647	scaffold0133_732478	52.4	scaffold0133(731601,733355,+)	226	Ras-related protein RABA4c like;	13	0.0331	1.2474	0.037
648	scaffold0269_303558	65.5	scaffold0269(303388,303728,+)	85		9	0.6607	0.8551	0.0973
649	scaffold0245_320784	22.7	scaffold0245(319500,322068,-)	349	Cytosolic Fe-S cluster assembly factor NBP35 like;	7	2.9923	0.0855	3.767
650	scaffold0127_301507	18	scaffold0127(300221,306405,+)	368	COP9 signalosome complex subunit 5a like;	7	1.8197	0.2805	0.9727
651	scaffold0598_307480	21.6	scaffold0598(304378,310226,+)	362	mRNA-decapping enzyme-like protein like;	8	4.9659	0.871	6.4863
652	scaffold0471_779436	22	scaffold0471(777397,781475,+)	370	Deoxyhypusine synthase like;	9	1.1376	1.1482	1.028
653	scaffold3337_10013	21.3	scaffold3337(7683,12344,+)	250	Proteasome subunit alpha type-7 like;	7	7.9433	0.0724	7.656
654	scaffold0829_389953	17.4	scaffold0829(388711,391195,-)	450	Tubulin alpha-3 chain like;	7	1.0666	0.9817	1.0093
655	scaffold0048_474689	19	scaffold0048(473596,475783,+)	396	Hsp70-binding protein 1 like;	7	2.884	2.2699	4.3652
656	scaffold0539_90439	22.6	scaffold0539(88626,92253,+)	413	Eukaryotic translation initiation factor 3 subunit M like;	7	4.4055	0.2535	3.6644
657	scaffold0893_84684	62.4	scaffold0893(84121,84490,-)	94	Thioredoxin H-type like;	9	14.0605	0.0855	10.3753
658	scaffold2204_36258	25.5	scaffold2204(33827,38690,-)	354	Nitrilase-like protein 2 like;	6	1	0.8872	0.879
659	scaffold1026_217248	32.5	scaffold1026(216317,218342,-)	330	Guanine nucleotide-binding protein subunit beta-like protein like;	6	0.9376	0.166	2.5119
660	scaffold0402_258970	21.8	scaffold0402(255785,262155,-)	626	Vacuolar-sorting receptor 1 like;	14	2.7797	0.8091	1.1803
661	scaffold1173_171897	28.6	scaffold1173(170754,173041,-)	340	Aldose 1-epimerase like;	10	3.8371	0.166	2.4889
662	scaffold0013_2053110	18.4	scaffold0013(2052409,2053812,-)	425	Phosphoserine aminotransferase, chloroplastic like;	6	0.9376	0.9036	0.9908
663	scaffold0066_550349	48.1	scaffold0066(548155,552543,+)	161	Probable prefoldin subunit 5 like;	8	2.4434	0.0863	1.8365
664	scaffold0158_1590441	17.8	scaffold0158(1588158,1592725,+)	388	Tyrosine--tRNA ligase like;	6	3.281	0.7244	3.02
665	scaffold0050_1295084	32.1	scaffold0050(1293760,1296408,+)	160	40S ribosomal protein S11 like;	7	2.0137	0.2911	4.9204
666	scaffold0402_442046	44.5	scaffold0402(439642,444450,+)	561	2,3-bisphosphoglycerate-independent phosphoglycerate mutase like;	28	6.1376	0.4742	5.4954
667	scaffold0006_4412754	49.2	scaffold0006(4410838,4414392,+)	131	Prefoldin subunit 6 like;	8	14.8594	0.4207	9.1201
668	scaffold0290_186778	10	scaffold0290(182849,190707,+)	723	Putative dihydroflavonol-4-reductase like;	6	0.1368	0.7047	0.1432
669	scaffold3441_7856	36.9	scaffold3441(5874,9838,-)	223	Vacuolar protein sorting-associated protein 20 homolog 1 like;	9	0.3404	0.3311	0.3133
670	scaffold0263_882449	29.8	scaffold0263(880287,884612,-)	417	Methylthioribose kinase like;	17	9.4624	0.3436	4.4463
671	scaffold0434_679107	13.6	scaffold0434(676789,681425,-)	619	Ketol-acid reductoisomerase, chloroplastic like;	8	3.5975	0.5495	0.6138
672	scaffold1025_250007	55.7	scaffold1025(248988,251026,-)	254	14-3-3-like protein GF14 kappa like;	23	3.6644	0.2312	4.4055
673	scaffold0420_44583	15.6	scaffold0420(43726,45440,+)	534		9	0.2884	1.2706	0.1542
674	scaffold1879_32623	13.2	scaffold1879(29494,35753,+)	540	Bifunctional 3-dehydroquinate dehydratase/shikimate dehydrogenase, chloroplastic like;	7	1.0864	1.0568	1.2134
675	scaffold0679_364172	28.5	scaffold0679(362815,365530,-)	264	40S ribosomal protein S4-3 like;	9	1.2589	0.8872	1.4997
676	scaffold0068_2420727	46.1	scaffold0068(2420050,2421405,-)	142	Lactoylglutathione lyase like;	7	0.9376	1.0186	0.9376
677	scaffold1783_15509	60	scaffold1783(14145,16874,-)	686	Heat shock cognate 70 kDa protein like;	91	4.1687	0.871	7.2444
678	scaffold0105_332767	5.5	scaffold0105(328411,337123,+)	1778	Brefeldin A-inhibited guanine nucleotide-exchange protein 2 like;	10	0.9638	1.0375	1.0666
679	scaffold0965_337457	10.6	scaffold0965(316975,357939,+)	926	3-isopropylmalate dehydratase large subunit like;	8	0.6546	0.3404	0.3281
680	scaffold0104_2211622	20.3	scaffold0104(2207867,2215531,-)	321	Putative uncharacterized protein YDL057W like;	7	5.6494	0.1047	5.4954
681	scaffold1109_141944	17.1	scaffold1109(141200,142688,+)	458	UDP-glycosyltransferase 74B1 like;	7	0.6427	0.4571	4.4055
682	scaffold0215_1595404	10	scaffold0215(1593264,1597544,-)	719	Transmembrane 9 superfamily member 4 like;	7	1.1272	0.7047	2.2699
683	scaffold0242_1137528	7.4	scaffold0242(1131153,1143904,-)	1012	Importin-11 like;	9	7.9433	1.7061	8.3946
684	scaffold0680_607131	16	scaffold0680(604298,609965,-)	546	EH domain-containing protein 1 like;	8	0.4093	1.3428	0.3467
685	scaffold0668_476621	40.5	scaffold0668(474052,479272,-)	186	Ubiquitin carboxyl-terminal hydrolase isozyme L3 like;	9	1.4859	1.0864	1.3677
686	scaffold1473_35058	33.7	scaffold1473(33715,36402,-)	200	Probable peroxygenase 4 like;	6	0.055	0.9462	0.1009
687	scaffold1243_18305	36.2	scaffold1243(17563,19111,+)	153	40S ribosomal protein S18 like;	8	0.8551	0.6607	1.1066
688	scaffold0172_1563809	19.9	scaffold0172(1562890,1564728,+)	317	Serine/threonine-protein phosphatase PP1 isozyme 4 like;	6	0.7047	0.7178	0.8241
689	scaffold0710_25767	7.3	scaffold0710(16837,34697,-)	1124	DNA damage-binding protein 1a like;	8	1.6293	1.028	1.8365
690	scaffold1343_43241	8.7	scaffold1343(31815,54668,+)	992	Alpha-glucosidase 2 like;	8	3.1046	0.177	1.5704
691	scaffold0654_91008	41.7	scaffold0654(89495,92001,-)	260	14-3-3-like protein B like;	17	6.3096	1.1695	3.6308
692	scaffold0491_769474	16.7	scaffold0491(766842,772107,-)	456	Ubiquitin-like modifier-activating enzyme 5 like;	8	7.4473	2.2909	6.5464
693	scaffold0410_1072426	46.6	scaffold0410(1071218,1073634,+)	424	Elongation factor 1-gamma like;	37	0.9638	0.863	1.0471
694	scaffold0815_98989	19.7	scaffold0815(80466,117513,-)	1100	Ubiquitin carboxyl-terminal hydrolase 12 like;	20	5.4954	1.7378	6.0813
695	scaffold0239_1041017	19.8	scaffold0239(1040003,1042031,-)	264	40S ribosomal protein S3a-1 like;	6	6.9183	0.2109	14.9968
696	scaffold0425_718380	30.7	scaffold0425(716638,719869,+)	249	Phosphomannomutase like;	8	3.4356	0.0929	2.3768
697	scaffold0444_983461	12.9	scaffold0444(978661,988262,-)	760		8	4.6132	0.2466	4.6132
698	scaffold0016_1498767	23.7	scaffold0016(1498240,1499295,+)	352	Probable UDP-arabinopyranose mutase 5 like;	10	1.406	0.2399	1.4322
699	scaffold2492_17909	20.8	scaffold2492(17414,18405,+)	290	Probable E3 ubiquitin-protein ligase RNF217 like;	5	6.7298	0.2831	4.0179
700	scaffold0068_2382378	35.8	scaffold0068(2382117,2382563,+)	149	Probable prefoldin subunit 2 like;	6	1.028	0.9204	0.9817
701	scaffold0333_1065930	24.6	scaffold0333(1063896,1068614,-)	416	Glyceraldehyde-3-phosphate dehydrogenase GAPCP2, chloroplastic like;	13	1.8365	0.6194	1.4322
702	scaffold0041_1357512	26.8	scaffold0041(1355189,1359835,+)	498	Protein disulfide-isomerase like;	18	0.9376	0.9036	1.4859
703	scaffold0445_880735	19	scaffold0445(875505,885965,+)	369	Developmentally-regulated G-protein 3 like;	6	1.0093	1.0666	0.9376
704	scaffold0754_461316	14.5	scaffold0754(459759,462873,-)	338	Protein phosphatase 1 regulatory subunit pprA like;	6	4.4875	0.1528	3.281
705	scaffold0242_1450939	23.5	scaffold0242(1447630,1454248,-)	1095	Ubiquitin-activating enzyme E1 1 like;	32	1.2246	1.1588	1.3428
706	scaffold0300_1080250	18.8	scaffold0300(1079641,1080859,-)	331	Nitrile-specifier protein 5 like;	5	6.4863	0.169	2.9923
707	scaffold0393_792285	27.5	scaffold0393(788326,796244,-)	281	NADH--cytochrome b5 reductase 1 like;	6	2.9923	0.4966	3.0761
708	scaffold0105_1580575	7.9	scaffold0105(1577361,1583789,-)	1145	Phytochrome B like;	8	1.2706	0.9462	1.4588
709	scaffold0943_324008	38.5	scaffold0943(323503,324513,+)	183	Non-functional NADPH-dependent codeinone reductase 2 like;	8	0.8241	0.6982	0.7586
710	scaffold0003_5568277	14.7	scaffold0003(5566604,5569951,+)	505	Aspartic proteinase like;	9	1.7061	0.3105	0.6194
711	scaffold0047_2663180	12	scaffold0047(2659789,2666572,+)	746	Vacuolar membrane-associated protein iml1 like;	7	1.0186	1.0375	0.9817
712	scaffold0941_342160	20.9	scaffold0941(340412,343908,-)	274	Proteasome subunit beta type-7-B like;	6	1.5849	0.169	1.2134
713	scaffold3876_9629	42.7	scaffold3876(9261,9997,-)	158	Glycine-rich RNA-binding protein like;	17	0.2228	0.3105	0.227
714	scaffold0702_494376	36	scaffold0702(492856,495897,+)	204	Probable ran guanine nucleotide release factor like;	7	10.2802	0.1318	12.7057
715	scaffold0821_108120	54.3	scaffold0821(107681,108560,-)	152	Late embryogenesis abundant protein Lea14-A like;	11	3.2211	0.0938	1.9055
716	scaffold1016_26325	27.6	scaffold1016(23796,28854,-)	320		8	0.1009	1.1482	0.1432
717	scaffold0481_14750	16	scaffold0481(11068,18433,-)	440	Dual specificity protein kinase splA like;	9	3.9811	0.879	2.884
718	scaffold0658_277850	18.2	scaffold0658(276046,279700,+)	473	Casein kinase I isoform delta- like;	6	0.7178	0.4529	0.6982
719	scaffold1335_72269	26.5	scaffold1335(71055,73483,-)	243	26S proteasome non-ATPase regulatory subunit 10 like;	7	3.4356	0.4207	3.0479
720	scaffold0982_230534	36.4	scaffold0982(227642,230925,-)	262		8	4.9204	0.0122	4.8753
721	scaffold0809_15413	18.1	scaffold0809(14351,16475,+)	448	Tubulin beta-2 chain like;	7	1.3062	1.0375	0.9908
722	scaffold1171_208605	13.4	scaffold1171(202602,214609,-)	569	TBCC domain-containing protein 1 like;	6	0.9462	1.0375	0.929
723	scaffold1121_63863	44.7	scaffold1121(62043,65410,-)	171	Probable glutathione peroxidase 8 like;	11	9.8175	0.3076	5.9704
724	scaffold0177_245566	18.3	scaffold0177(243528,247605,+)	412	Basic leucine zipper and W2 domain-containing protein 2 like;	7	0.912	0.879	1.0093
725	scaffold0797_11085	12.1	scaffold0797(4443,17727,-)	562	Protein GDAP2 homolog like;	5	0.2559	0.2606	0.5012
726	scaffold0850_182167	17.4	scaffold0850(178890,185444,-)	547	Ubiquitin domain-containing protein DSK2b like;	6	1.2359	0.9204	1.3932
727	scaffold0840_283341	75.4	scaffold0840(282507,284696,-)	359	Fructose-bisphosphate aldolase cytoplasmic isozyme like;	107	4.9659	0.3311	4.3652
728	scaffold0014_133346	61.6	scaffold0014(132603,134089,-)	225	Elongation factor 1-beta 1 like;	29	3.1046	0.0391	1.9055
729	scaffold0718_443774	49.7	scaffold0718(442668,444880,+)	176	Trafficking protein particle complex subunit 6B / Trafficking protein particle complex subunit 6B like;	7	5.2	0.2312	4.7863
730	scaffold0176_1240296	7.2	scaffold0176(1233083,1247510,-)	1066	Peptide-N4-(N-acetyl-beta-glucosaminyl)asparagine amidase A like;	8	1.3305	0.6486	1.2023
731	scaffold0026_1344885	14.2	scaffold0026(1343072,1346698,-)	465	Probable ADP-ribosylation factor GTPase-activating protein AGD6 like;	7	0.3733	0.879	0.3873
732	scaffold0807_284532	13.3	scaffold0807(280768,288296,-)	601	Signal recognition particle subunit SRP68 like;	7	0.9908	0.929	0.929
733	scaffold0677_489684	17.9	scaffold0677(488445,490923,+)	393	Translation initiation factor eIF-2B subunit alpha like;	6	1.028	0.6546	1.2706
734	scaffold0041_2150805	22.4	scaffold0041(2143921,2157690,-)	291	2-dehydro-3-deoxyphosphooctonate aldolase 1 like;	5	2.2491	0.3436	1.4588
735	scaffold0400_172126	5.6	scaffold0400(149934,194319,+)	1058	ATP synthase subunit alpha, mitochondrial like;	5	0.492	0.5346	0.9817
736	scaffold0801_357794	11.4	scaffold0801(347234,368355,+)	517		6	0.9638	0.879	0.9817
737	scaffold0190_805468	9.1	scaffold0190(795831,815106,+)	810	Alpha-N-acetylglucosaminidase like;	8	1.4322	0.0673	0.9817
738	scaffold0821_142365	15.1	scaffold0821(140399,144331,-)	465	Proline iminopeptidase like;	7	4.4463	1.0965	7.2444
739	scaffold0132_615791	52.3	scaffold0132(617201,618519,-)	108	Glutaredoxin like;	7	1.6904	0.2655	0.5598
740	scaffold1231_195437	22.5	scaffold1231(194283,196592,+)	286	Protein farnesyltransferase/geranylgeranyltransferase type-1 subunit alpha like;	8	8.3176	0.1542	8.0168
741	scaffold1222_196376	38.9	scaffold1222(195673,197080,-)	217	Small rubber particle protein like;	11	0.1117	0.631	0.0649
742	scaffold0993_207636	15.8	scaffold0993(205580,209693,-)	400	Developmentally-regulated G-protein 2 like;	6	0.9908	0.8472	1.0093
743	scaffold0188_1189340	23.1	scaffold0188(1188476,1190968,-)	304	Coatomer subunit beta'-1 like;	5	3.6308	0.1117	2.1878
744	scaffold0154_892023	17.3	scaffold0154(890259,893787,-)	395	TOM1-like protein 2 like;	6	4.6132	0.5012	8.1658
745	scaffold1179_117585	49.6	scaffold1179(116098,119072,+)	844	Elongation factor 2 like;	59	1.0186	1.1066	1.0666
746	scaffold0118_55803	51	scaffold0118(55139,56468,+)	150	Elicitor-responsive protein 3 like;	12	1.4191	1.2474	1.1588
747	scaffold2927_6332	29.1	scaffold2927(5283,7381,-)	221	40S ribosomal protein S8 like;	6	7.9433	0.3311	10.666
748	scaffold0262_1101513	13.7	scaffold0262(1100059,1102967,+)	506	Cysteine proteinase RD21a like;	10	4.9659	0.7727	2.2491
749	scaffold1975_26848	48.2	scaffold1975(25352,28345,-)	702	Heat shock cognate protein 80 like;	63	6.7298	0.3873	8.3946
750	scaffold0294_1136579	30.4	scaffold0294(1135141,1138017,-)	205	UPF0664 stress-induced protein C29B12.11c like;	5	1.8535	0.7379	1.5849
751	scaffold0457_784057	33.5	scaffold0457(782327,785787,+)	243	Glucose-induced degradation protein 8 homolog like;	8	0.9817	0.9462	1.0568
752	scaffold0197_1486649	25	scaffold0197(1485471,1487828,-)	185	Uncharacterized protein Os08g0359500 like;	5	12.3595	7.8705	11.5878
753	scaffold1232_108450	23.5	scaffold1232(106938,109963,-)	299	60S ribosomal protein L5 like;	6	21.0863	1.0864	25.8226
754	scaffold1283_106059	11	scaffold1283(104109,108009,+)	520		6	1.3932	0.0794	0.7178
755	scaffold0900_313549	4.7	scaffold0900(293655,333444,+)	1324		6	1.0186	1	1.0864
756	scaffold0392_609585	25.8	scaffold0392(608193,620754,+)	210	40S ribosomal protein S5 like;	6	0.871	0.871	1.1482
757	scaffold1466_36761	6.8	scaffold1466(30909,42613,-)	1425	Clustered mitochondria protein like;	7	6.0813	7.5162	7.5858
758	scaffold1288_8974	4.8	scaffold1288(6444,11505,-)	1471	ARF guanine-nucleotide exchange factor GNOM like;	5	1.4322	0.8318	1.3932
759	scaffold0521_258325	24.7	scaffold0521(257673,258978,-)	325		7	1.3305	0.8166	4.4463
760	scaffold0692_241606	44.4	scaffold0692(241335,241877,-)	181	SKP1-like protein 14 like;	5	3.8019	0.3404	3.1333
761	scaffold0270_528749	47.6	scaffold0270(528661,529479,+)	232	Ras-related protein RABA3 like;	11	0.2679	1.2023	0.1225
762	scaffold0617_430986	21	scaffold0617(430405,431567,+)	353	Two-pore potassium channel 1 like;	8	2.3335	1.3552	2.884
763	scaffold0294_1063540	16.3	scaffold0294(1062885,1064195,+)	437	Eukaryotic peptide chain release factor subunit 1-3 like;	6	3.0479	0.0738	3.9811
764	scaffold5431_1240	14.2	scaffold5431(95,2386,+)	474		6	0.1393	2.3121	0.4055
765	scaffold1122_168812	20.3	scaffold1122(168142,169483,-)	360	Trans-resveratrol di-O-methyltransferase like;	6	0.1419	0.6607	1.2359
766	scaffold0141_1287896	26.6	scaffold0141(1283601,1292192,-)	275	Anamorsin homolog like;	5	1.4588	1.3552	1.2706
767	scaffold0434_985501	23.2	scaffold0434(984204,986799,-)	234	Syntaxin-52 like;	5	3.8726	0.1355	3.2509
768	scaffold0916_24536	40.8	scaffold0916(24082,25381,+)	224	REF/SRPP-like protein At1g67360 like;	7	0.1282	0.3221	0.0515
769	scaffold0451_534194	42	scaffold0451(532530,535858,-)	327	Putative lactoylglutathione lyase like;	21	4.2462	0.5916	2.0701
770	scaffold1056_294996	6.1	scaffold1056(291777,298216,-)	908	Protein argonaute 4 like;	6	2.6062	1.9953	1.1169
771	scaffold0489_273719	14.2	scaffold0489(272847,274592,-)	437	4-coumarate--CoA ligase-like 10 like;	6	14.7231	1.7701	13.6773
772	scaffold0491_811740	14.1	scaffold0491(809951,813530,-)	428	SNF1-related protein kinase regulatory subunit gamma-1 like;	6	1.1376	1	1.1695
773	scaffold1080_260187	25.2	scaffold1080(257659,262716,-)	223	Soluble inorganic pyrophosphatase like;	6	0.1888	0.6546	0.3162
774	scaffold0632_494135	87.8	scaffold0632(493876,494394,-)	173	Peptidyl-prolyl cis-trans isomerase like;	91	4.1305	0.2938	2.9107
775	scaffold0118_292	64.8	scaffold0118(18,566,+)	183	Osmotin-like protein OSM34 like;	53	14.0605	0.2512	5.3951
776	scaffold0050_1404871	34.9	scaffold0050(1403129,1407469,+)	210	UMP-CMP kinase 3 like;	6	19.5884	0.0286	17.378
777	scaffold1390_16087	28.8	scaffold1390(15701,16474,-)	227		7	3.5975	0.1754	0.3873
778	scaffold1994_22772	58.8	scaffold1994(22154,23319,+)	115	60S acidic ribosomal protein P2-4 like;	5	4.5709	0.3311	6.368
779	scaffold0198_1471103	34	scaffold0198(1470425,1471781,+)	163	Peroxiredoxin-2B like;	9	3.6983	0.5346	4.2462
780	scaffold1019_48010	33.3	scaffold1019(47210,48802,-)	199	NADPH:quinone oxidoreductase like;	5	0.912	0.0879	1.5996
781	scaffold0471_940863	27.8	scaffold0471(936552,937061,+)	170		6	1.0765	0.787	1.1066
782	scaffold0029_2783421	30.5	scaffold0029(2781268,2785574,+)	221	Putative vesicle-associated membrane protein 726 like;	8	1.1695	1.1482	1.1912
783	scaffold0153_208218	18.3	scaffold0153(207401,209035,-)	367	Cysteine proteinase RD19a like;	6	1.977	0.3631	1.2823
784	scaffold0070_2594778	31.2	scaffold0070(2591422,2598134,+)	354	N-acetyl-D-glucosamine kinase like;	8	3.0479	2.355	4.0551
785	scaffold0486_194664	12.4	scaffold0486(193047,196281,+)	371	Apoptosis-inducing factor homolog B like;	5	1.0093	0.9376	1.028
786	scaffold0043_1845581	13.7	scaffold0043(1843078,1848084,+)	395	Angio-associated migratory cell protein like;	5	2.355	0.1028	0.929
787	scaffold1214_120984	21.9	scaffold1214(120358,121611,-)	330		11	1.9588	0.2312	0.1432
788	scaffold0073_630529	6.2	scaffold0073(622396,638663,+)	960	Transportin-3 like;	5	2.3121	0.8017	7.3114
789	scaffold1816_58171	10.1	scaffold1816(57053,59290,-)	564	Delta(24)-sterol reductase like;	6	1.2023	0.5445	1.028
790	scaffold0315_900391	48.7	scaffold0315(899469,901344,-)	231	Elongation factor 1-delta like;	19	1.1272	1.028	1.2589
791	scaffold0716_566809	24.2	scaffold0716(565275,568565,-)	319	Proteasome subunit beta type-4 like;	7	1.6293	1.0186	1.7701
792	scaffold0115_281794	27.6	scaffold0115(280753,282836,-)	309	Clathrin light chain 3 like;	8	4.4463	0.7112	7.1121
793	scaffold1750_54734	56.5	scaffold1750(52723,56745,-)	380	Spartin like;	35	0.1107	0.4786	0.0377
794	scaffold2634_10681	9.2	scaffold2634(6392,14971,+)	914	Golgin candidate 6 like;	7	0.8241	6.1944	5.3951
795	scaffold0862_46769	21.5	scaffold0862(43800,50112,-)	322	Prolyl-tRNA synthetase associated domain-containing protein 1 like;	7	3.5975	0.118	2.6546
796	scaffold0753_494064	58.6	scaffold0753(489760,498369,+)	528	Pyruvate kinase, cytosolic isozyme like;	41	1.2474	0.1738	1.3062
797	scaffold0203_582502	9.2	scaffold0203(580403,584602,+)	650	UPF0061 protein AZOSEA38000 like;	5	1.1695	0.9727	1.1482
798	scaffold0698_121101	21.9	scaffold0698(119476,124333,+)	326	Ribose-phosphate pyrophosphokinase 4 like;	5	0.7112	0.2377	0.6607
799	scaffold0425_570346	12.9	scaffold0425(568430,572142,+)	434	COP9 signalosome complex subunit 1 like;	6	0.787	0.8091	0.871
800	scaffold0313_1175217	7.6	scaffold0313(1170553,1179881,+)	1036	Protein transport protein Sec24-like At3g07100 like;	5	0.9727	0.863	1.1376
801	scaffold1772_2818	33.7	scaffold1772(2384,3252,+)	197		6	5.1051	0.631	3.5975
802	scaffold1257_162662	38.2	scaffold1257(162198,163127,-)	310	Probable pyridoxal biosynthesis protein PDX1 like;	14	5.7016	2.3121	8.3946
803	scaffold0583_684105	9.3	scaffold0583(680603,687608,-)	794	Vacuolar protein sorting-associated protein 35A like;	7	4.7424	0.5346	2.3988
804	scaffold0364_100677	11.7	scaffold0364(93972,107071,+)	542	Pyridoxine/pyridoxamine 5'-phosphate oxidase 1, chloroplastic like;	5	7.9433	0.1318	6.8549
805	scaffold1643_9784	26	scaffold1643(4117,15451,-)	970	Villin-2 like;	29	3.767	0.7516	3.6983
806	scaffold0010_4040802	6.3	scaffold0010(4030742,4050863,+)	1070	Calmodulin-binding transcription activator 2 like;	8	0.8395	0.9036	1.1376
807	scaffold0228_845114	13.6	scaffold0228(842946,847282,+)	575	Chaperonin CPN60-2, mitochondrial like;	7	2.4434	0.3133	3.6983
808	scaffold0002_5613479	9.8	scaffold0002(5610514,5616444,-)	401	Sorting nexin 1 like;	4	29.3765	0.4966	22.6986
809	scaffold0856_253676	18.7	scaffold0856(253153,254199,-)	349	Probable 3-hydroxyisobutyrate dehydrogenase-like 1, mitochondrial like;	7	17.0608	0.1614	17.378
810	scaffold2555_6875	25.2	scaffold2555(3728,10022,+)	485	Probable serine protease EDA2 like;	13	2.6303	0.1556	1.2359
811	scaffold0451_269135	11.2	scaffold0451(262358,275913,-)	1131	Protein transport protein Sec31A like;	14	1.1695	1.2023	1.2706
812	scaffold3565_7241	19.4	scaffold3565(2832,11651,+)	352	V-type proton ATPase subunit d2 like;	6	1.3183	0.5248	1.9055
813	scaffold0059_2756684	17.8	scaffold0059(2755035,2758333,-)	321	60S acidic ribosomal protein P0-1 like;	7	1.0186	1.1376	1.1803
814	scaffold0132_130297	20.8	scaffold0132(129470,132422,+)	338	Clathrin light chain 1 like;	5	3.2509	0.7311	2.884
815	scaffold0407_84983	16.2	scaffold0407(84379,85587,-)	403		9	11.9124	0.1028	6.6681
816	scaffold0253_109840	68.6	scaffold0253(109678,110003,+)	71	Protease inhibitor HPI like;	14	2.0137	0.3631	4.0179
817	scaffold1420_110753	24.7	scaffold1420(110073,111434,+)	454		11	4.8306	0.3133	2.5586
818	scaffold0100_1039781	10.7	scaffold0100(1037661,1041902,-)	600	WD repeat and FYVE domain-containing protein 3 like;	7	3.281	1.6144	3.4995
819	scaffold0581_191082	7.1	scaffold0581(180841,201324,-)	776	Protein SEC13 homolog like;	6	1.4322	0.871	1.3804
820	scaffold0266_1094567	32	scaffold0266(1090691,1094457,-)	692	Glycine--tRNA ligase 1, mitochondrial like;	22	7.379	0.5445	4.7863
821	scaffold0251_418897	14.6	scaffold0251(416725,421070,-)	426	Mitochondrial fission protein ELM1 like;	4	0.1271	1.0093	0.0698
822	scaffold0476_928424	14.6	scaffold0476(925922,930926,+)	386	3-hydroxyisobutyryl-CoA hydrolase-like protein 5 like;	6	5.5463	1.9055	3.1623
823	scaffold0062_2051898	28.8	scaffold0062(2049777,2054020,-)	234	Eukaryotic translation initiation factor 3 subunit K like;	5	12.7057	5.8076	10
824	scaffold1466_18603	23.8	scaffold1466(17781,19290,+)	232	60S ribosomal protein L6 like;	7	1.2359	1.1482	1.3428
825	scaffold0047_1878056	9.3	scaffold0047(1875779,1880334,+)	579	Plastidial pyruvate kinase 2 like;	5	1.5276	1.2359	1.1588
826	scaffold0887_40930	26.8	scaffold0887(39884,41976,+)	326	Quinone oxidoreductase PIG3 like;	8	3.3729	2.5823	2.5823
827	scaffold0067_1242148	22.3	scaffold0067(1240381,1243915,+)	292	Protein MEMO1 like;	6	7.7983	5.0582	5.5976
828	scaffold0347_649555	15.4	scaffold0347(646666,650450,+)	474	Uridine 5'-monophosphate synthase like;	8	1.3062	0.5297	1.1169
829	scaffold0458_792561	41	scaffold0458(786081,799364,-)	240	Endo-1,3 like;	9	4.4463	0.118	3.3729
830	scaffold0290_149234	21.5	scaffold0290(148794,152738,+)	313	26S proteasome non-ATPase regulatory subunit 14 homolog like;	12	1.2359	0.1871	2.884
831	scaffold1532_95663	11.3	scaffold1532(92429,98898,-)	399	Glutamate decarboxylase 5 like;	5	1.1695	1.0666	1.4997
832	scaffold3445_6717	24.6	scaffold3445(485,12950,-)	595	Putative 3,4-dihydroxy-2-butanone kinase like;	14	1.6293	0.9638	1.4859
833	scaffold0003_5484045	31.2	scaffold0003(5481508,5486739,+)	424	ATP-citrate synthase alpha chain protein 2 like;	11	1.1066	0.863	0.8872
834	scaffold0248_980227	10	scaffold0248(978530,981925,-)	749	Transketolase, chloroplastic like;	6	1.3552	0.0679	0.8872
835	scaffold0625_426005	20.4	scaffold0625(424943,427067,-)	227	Acylpyruvase FAHD1, mitochondrial like;	6	7.0469	0.1117	4.4463
836	scaffold1330_102476	10.8	scaffold1330(99032,105920,+)	615	Dihydroxy-acid dehydratase like;	6	1.3183	0.871	1.5417
837	scaffold0050_2320417	54.6	scaffold0050(2317600,2323235,+)	219	Ras-related protein RABA1c like;	24	0.053	1.4322	0.1096
838	scaffold0214_988515	16.9	scaffold0214(987047,989984,-)	363	Pto-interacting protein 1 like;	6	0.8395	0.9462	0.8241
839	scaffold0949_191645	25	scaffold0949(189448,193704,-)	305	UPF0613 protein PB24D3.06c like;	7	1.2706	0.9204	1.1912
840	scaffold0630_164348	6.3	scaffold0630(162931,165441,+)	837	Disease resistance RPP13-like protein 4 like;	5	0.9462	1.0568	0.9036
841	scaffold0725_51123	5.7	scaffold0725(48238,54009,+)	1062	Calcium-transporting ATPase 4, endoplasmic reticulum-type like;	5	0.6792	0.8017	2.6546
842	scaffold2995_2779	15.9	scaffold2995(416,5143,+)	404	PP2A regulatory subunit TAP46 like;	6	7.5162	0.4742	6.9823
843	scaffold0781_510312	20.9	scaffold0781(509595,511316,+)	283	Suppressor of disruption of TFIIS like;	6	1.3932	1.5849	1.5996
844	scaffold2049_38509	12.1	scaffold2049(35222,41797,-)	606	Protein FAM188A like;	5	1.977	1.2706	2.4889
845	scaffold0620_663988	21.4	scaffold0620(662763,665046,+)	342	DnaJ homolog subfamily B member 13 like;	6	0.1225	0.3436	0.1318
846	scaffold1901_40079	20.9	scaffold1901(38983,41176,+)	288	Omega-amidase,chloroplastic like;	5	4.0926	0.7727	1.888
848	scaffold0378_333124	12.4	scaffold0378(332263,333985,+)	519	Cytochrome P450 89A2 like;	7	0.9727	0.8166	1.0375
849	scaffold1181_216144	9.8	scaffold1181(209802,222486,-)	479	Ran-binding protein 10 like;	5	1.1272	1.0093	1.0666
850	scaffold0054_2198510	27.7	scaffold0054(2196588,2200173,-)	297		12	5.7016	0.2148	2.9107
851	scaffold0900_236926	17.5	scaffold0900(222724,251129,+)	663	Eukaryotic peptide chain release factor GTP-binding subunit ERF3A like;	13	0.7244	1.4859	1.2589
852	scaffold2144_14700	61.1	scaffold2144(13735,15666,-)	132	Profilin-6 like;	21	1.8197	0.5916	6.6681
853	scaffold0474_318469	18.4	scaffold0474(317333,319605,-)	327		6	0.6546	0.3311	0.929
854	scaffold0014_1797386	15	scaffold0014(1796706,1798067,-)	454	Serine carboxypeptidase-like 50 like;	8	13.6773	0.6668	11.3763
855	scaffold0438_77775	17.6	scaffold0438(77038,78512,+)	291	Putative uncharacterized protein At4g01020, chloroplastic like;	5	0.8472	0.4365	0.2208
856	scaffold3758_4631	32	scaffold3758(4011,5252,-)	176	Glutathione S-transferase zeta class like;	5	2.6303	0.2965	1.8535
857	scaffold0491_74524	20.8	scaffold0491(74004,75044,-)	323	Caffeoylshikimate esterase like;	6	0.15	0.1854	0.0441
858	scaffold1787_43285	7.2	scaffold1787(40950,45621,+)	1221	Vacuolar protein sorting-associated protein 27 like;	7	1.0375	1.0093	0.9462
859	scaffold1125_112554	5.6	scaffold1125(107625,118184,+)	1039	Clathrin interactor EPSIN 3 like;	5	1.2246	1.2134	1.2823
860	scaffold0625_74453	10.7	scaffold0625(70793,78114,+)	573	Dihydrolipoyl dehydrogenase 1, chloroplastic like;	5	1.4454	1	1.2823
861	scaffold0002_338805	66.3	scaffold0002(338377,340259,-)	87	Copper transport protein ATX1 like;	7	0.8551	0.6855	0.3664
862	scaffold5455_1678	20.4	scaffold5455(524,2833,+)	329	Plastid-lipid-associated protein, chloroplastic like;	5	4.2855	0.0413	2.6792
863	scaffold1123_27558	8.9	scaffold1123(23221,31895,-)	586	Asparagine synthetase [glutamine-hydrolyzing] 3 like;	5	2.8314	0.1355	3.4356
864	scaffold0340_885906	9.2	scaffold0340(881033,890780,+)	716	Uncharacterized membrane protein C2G11.09 like;	7	4.0551	2.6062	2.6062
865	scaffold0739_71921	7.6	scaffold0739(66682,77160,-)	725	Probable receptor-like protein kinase At5g20050 like;	6	1.4997	1.0568	1.4322
866	scaffold0916_407826	25.3	scaffold0916(402518,413135,-)	660	Probable Xaa-Pro aminopeptidase P like;	14	0.5546	0.3281	0.5346
867	scaffold0318_1247933	29.2	scaffold0318(1246897,1248770,-)	155	60S ribosomal protein L23A like;	5	5.3456	0.0347	11.1686
868	scaffold2296_4545	17.8	scaffold2296(1038,8052,+)	304	Probable plastid-lipid-associated protein 13, chloroplastic like;	7	1.1695	1.1912	1.1066
869	scaffold0190_892097	6	scaffold0190(890415,892928,+)	601	Senescence-associated carboxylesterase 101 like;	4	2.1478	1.5276	1.7219
870	scaffold0307_191034	9.7	scaffold0307(189941,192127,+)	487	Sterol 14-demethylase like;	5	0.673	0.0263	0.9638
871	scaffold0082_901803	33.3	scaffold0082(900981,902625,-)	301	Probable rhamnose biosynthetic enzyme 1 like;	10	0.9204	0.1542	1.0666
872	scaffold0830_253323	20.4	scaffold0830(248247,258400,-)	290	Coatomer subunit epsilon-1 like;	5	0.8954	0.7244	0.8318
873	scaffold0079_35043	23.3	scaffold0079(31691,38278,+)	443	26S proteasome non-ATPase regulatory subunit 12 homolog A like;	12	21.8776	0.4571	24.2103
874	scaffold0625_43213	23.4	scaffold0625(42434,44186,-)	176	Outer envelope pore protein 16-2, chloroplastic like;	6	4.9659	0.1644	2.8314
875	scaffold0024_3431877	5.6	scaffold0024(3429280,3434474,-)	721	Eukaryotic translation initiation factor 3 subunit B like;	4	3.4995	0.5702	2.884
876	scaffold0135_1748966	20.9	scaffold0135(1744693,1753240,-)	259	Hydroxyacylglutathione hydrolase cytoplasmic like;	4	0.4699	0.2831	0.2606
877	scaffold1116_69084	25.4	scaffold1116(68314,69855,-)	135	60S ribosomal protein L14-2 like;	5	8.2414	0.1854	8.9536
878	scaffold1640_31536	11.9	scaffold1640(13277,53364,-)	471	TBC1 domain family member 15 like;	7	0.166	0.6546	0.1282
879	scaffold0581_89452	28.6	scaffold0581(87331,93171,+)	221	Eukaryotic translation initiation factor 3 subunit J like;	7	5.9704	0.0373	6.5464
880	scaffold0141_519104	48.1	scaffold0141(518869,519339,-)	157	17.9 kDa class II heat shock protein like;	7	0.7112	1.2359	0.9462
881	scaffold1998_35224	25.3	scaffold1998(28335,42113,+)	893	26S proteasome non-ATPase regulatory subunit 2 homolog A like;	29	6.0256	0.9727	7.8705
882	scaffold0161_224024	13.9	scaffold0161(218649,229399,+)	360	Aldo-keto reductase family 4 member C9 like;	5	1.2246	0.9036	1.0965
883	scaffold1830_39205	27.9	scaffold1830(37832,40579,-)	252	Haloacid dehalogenase-like hydrolase domain-containing protein Sgpp like;	6	4.0551	0.5495	4.8306
884	scaffold0341_796930	9.6	scaffold0341(795165,798696,-)	500	Serine/threonine protein phosphatase 2A 57 kDa regulatory subunit B' beta isoform like;	5	1.0471	0.7112	1.3062
885	scaffold0370_464067	21.9	scaffold0370(462294,465840,-)	289	Tetratricopeptide repeat protein 1 like;	6	0.8091	0.6855	1.0375
886	scaffold0992_139028	7.9	scaffold0992(136794,141263,-)	734	Long chain acyl-CoA synthetase 8 like;	5	0.7447	0.6855	1.2246
887	scaffold0058_2352436	9.9	scaffold0058(2342335,2362538,-)	514	Biotin carboxylase 1, chloroplastic like;	5	1.5996	0.2559	0.7656
888	scaffold0503_483715	15.2	scaffold0503(478464,488966,-)	442	E3 ubiquitin-protein ligase RGLG1 like;	6	0.7311	0.6792	0.7244
889	scaffold1093_241290	63.2	scaffold1093(240929,241651,+)	213	Pro-hevein like;	151	9.0365	0.031	5.9156
890	scaffold0499_332807	19.1	scaffold0499(330350,335265,+)	341	Eukaryotic translation initiation factor 3 subunit H like;	5	0.3133	0.0483	1.4997
891	scaffold0867_340631	22.2	scaffold0867(339998,341214,-)	204	Charged multivesicular body protein 1 like;	6	0.9817	0.9204	0.9638
892	scaffold0102_806855	11.3	scaffold0102(805223,808488,-)	478		5	1.6904	0.3048	7.7268
893	scaffold2099_38467	10	scaffold2099(32395,44540,-)	540	Beta-hexosaminidase 1 like;	6	7.379	0.8872	8.091
894	scaffold2026_18999	12.3	scaffold2026(13674,24325,-)	407	Mitogen-activated protein kinase homolog NTF4 like;	5	87.9023	0.9908	87.9023
895	scaffold0878_103056	22.4	scaffold0878(100626,105435,+)	358	Probable protein disulfide-isomerase A6 like;	7	1.4322	0.8091	2.8314
896	scaffold1757_62736	9.2	scaffold1757(58158,67314,+)	599	Peptidyl-prolyl cis-trans isomerase PASTICCINO1 like;	5	0.1486	0.8318	0.1159
897	scaffold0195_670439	21.7	scaffold0195(668916,671963,-)	301		5	1.0186	0.9817	1.0864
898	scaffold2257_5949	18.7	scaffold2257(3811,8142,-)	236	Proline-rich receptor-like protein kinase PERK2 like;	4	0.0402	1.1169	0.0535
899	scaffold0245_140980	11.6	scaffold0245(133318,148642,+)	425	COP9 signalosome complex subunit 3 like;	4	1.3932	0.8318	1.3932
900	scaffold0656_2985	16.3	scaffold0656(2257,3714,+)	351	Peroxidase 12 like;	6	0.0461	0.1419	0.1486
901	scaffold1019_229519	23.5	scaffold1019(228279,230760,-)	248	Peptidyl-prolyl cis-trans isomerase H like;	10	3.5975	0.2965	1.7219
902	scaffold1186_36251	9.8	scaffold1186(23699,48804,-)	564	Poly(rC)-binding protein 1 like;	5	0.9638	0.7798	1.0965
903	scaffold0226_72494	16.1	scaffold0226(70222,74767,+)	367	Target of Myb protein 1 like;	6	16.7494	4.0926	13.8038
904	scaffold0090_2368642	9.5	scaffold0090(2366403,2370882,+)	527	Eukaryotic translation initiation factor 3 subunit L like;	4	0.9908	1.1376	1.0666
905	scaffold0022_461977	9.9	scaffold0022(455073,466217,+)	697	Ras-related protein RABA6a like;	7	0.8241	1.0864	0.7244
906	scaffold0552_552680	50.7	scaffold0552(544609,560751,-)	149	Small ubiquitin-related modifier 1 like;	7	6.0256	0.0117	7.1779
907	scaffold0377_1058468	8.2	scaffold0377(1057255,1059681,-)	597	D-3-phosphoglycerate dehydrogenase, chloroplastic like;	5	1.6904	1.2942	1.406
908	scaffold1918_50758	17.7	scaffold1918(49604,51913,+)	430	Heterogeneous nuclear ribonucleoprotein 1 like;	4	1.2023	1.1912	1.3552
909	scaffold0862_14961	5.5	scaffold0862(2386,27363,+)	922	Methionine aminotransferase like;	4	1.7219	1.0471	1.9055
910	scaffold1016_268542	23.5	scaffold1016(267535,269549,+)	218	Calcyclin-binding protein like;	5	2.3121	0.8017	3.4995
911	scaffold0160_1675367	16.5	scaffold0160(1674732,1676002,+)	359	Activator of 90 kDa heat shock protein ATPase homolog 1 like;	4	1.3305	0.055	5.3951
912	scaffold0824_253044	56.1	scaffold0824(251289,253198,-)	124	Nuclear transport factor 2 like;	22	1.803	0.8166	2.0137
913	scaffold1247_34181	21	scaffold1247(32762,35601,-)	297	Eukaryotic translation initiation factor 3 subunit G like;	5	1.0375	2.0512	0.9462
914	scaffold0647_42392	59.1	scaffold0647(39651,44937,-)	116	Macrophage migration inhibitory factor homolog like;	5	2.1478	0.2051	2.5823
915	scaffold0030_806666	19.3	scaffold0030(803125,810207,-)	296	Alpha-ketoglutarate-dependent dioxygenase alkB homolog 2 like;	4	2.9107	0.6792	1.3677
916	scaffold0444_19095	17.4	scaffold0444(17350,20840,-)	346	Malate dehydrogenase, mitochondrial like;	4	1.7219	0.0111	3.8726
917	scaffold1289_6032	16.8	scaffold1289(4522,7837,-)	311	Very-long-chain enoyl-CoA reductase like;	4	1.1803	2.5586	3.1046
918	scaffold0071_1997361	20	scaffold0071(1978011,2016711,+)	978	Villin-4 like;	20	0.8472	0.7447	0.955
919	scaffold1601_12004	9	scaffold1601(7113,16895,-)	850	Serine/threonine-protein phosphatase 6 regulatory subunit 3 like;	7	1.1376	1.0765	1.1169
920	scaffold0513_117765	4.9	scaffold0513(109677,125854,-)	1423		7	8.2414	1.3183	2.6792
921	scaffold0372_223446	5.2	scaffold0372(218073,228820,-)	1109	Beta-galactosidase like;	6	3.4041	0.0356	1.6749
922	scaffold0745_249710	10	scaffold0745(247398,252023,-)	489	TBC1 domain family member 13 like;	4	1.3183	1.5417	0.5248
923	scaffold0032_422116	32.6	scaffold0032(421057,423176,-)	130	Prefoldin subunit 1 like;	4	1.0765	0.0394	0.9727
924	scaffold0552_690192	52.6	scaffold0552(689644,690228,+)	195	Cold shock protein 1 like;	7	0.8954	1.2942	1.028
925	scaffold1222_37173	69.3	scaffold1222(36505,37842,-)	190	Stress-related protein like;	51	0.0325	0.9204	0.0347
926	scaffold0645_687748	36.4	scaffold0645(687504,687992,+)	163	18.5 kDa class I heat shock protein like;	6	0.863	1.2246	1
927	scaffold1008_247876	23.2	scaffold1008(247284,248468,+)	247	Caffeoyl-CoA O-methyltransferase like;	6	1.2023	0.9638	1.0666
928	scaffold0349_872893	17.1	scaffold0349(872017,873770,+)	270	40S ribosomal protein S2-4 like;	7	0.8395	0.8091	2.6546
929	scaffold0111_2100545	8.4	scaffold0111(2098421,2102670,-)	561	Peptidyl-prolyl cis-trans isomerase FKBP65 like;	5	2.2909	0.3565	2.6303
930	scaffold0012_342322	18.9	scaffold0012(339573,345071,+)	297	Probable protein phosphatase 2C 59 like;	4	0.955	0.9204	1.1169
931	scaffold0054_2029419	43.4	scaffold0054(2024600,2034239,+)	545	T-complex protein 1 subunit theta like;	27	4.2462	1.6749	6.0256
932	scaffold1141_18334	15.6	scaffold1141(16683,19985,+)	327	BTB/POZ domain-containing protein At1g21780 like;	5	0.3373	0.1706	0.2188
933	scaffold0880_22432	17.3	scaffold0880(17114,27751,-)	302	Vacuolar protein sorting-associated protein 26A like;	4	1.803	0.133	1.5849
934	scaffold1016_322377	36.7	scaffold1016(320991,323763,-)	151	40S ribosomal protein S14-3 like;	5	0.8954	0.9036	1.0568
935	scaffold0402_1094732	18.2	scaffold0402(1092690,1096774,-)	249	Peroxisome biogenesis protein 19-1 like;	6	5.2481	0.2399	7.0469
936	scaffold2079_37995	14.7	scaffold2079(34484,41506,+)	334	Casein kinase II subunit alpha-2 like;	5	1.2023	1.0864	0.955
937	scaffold0242_1320891	16.4	scaffold0242(1319437,1322346,+)	275	BAG family molecular chaperone regulator 4 like;	6	1.2823	1.1169	1.2706
938	scaffold0878_1087	34.3	scaffold0878(664,1510,-)	176	Universal stress protein A-like protein like;	7	1.5136	0.5754	1.7865
939	scaffold0527_321437	40.7	scaffold0527(319680,323195,+)	119		4	17.2187	0.227	24.4343
940	scaffold1035_110087	17	scaffold1035(108642,111823,+)	195		4	1.0965	0.955	0.9817
941	scaffold0491_71142	15.8	scaffold0491(70664,71621,+)	261	Putative methyltransferase DDB_G0268948 like;	4	0.0718	0.673	1.3305
942	scaffold0239_773114	42.9	scaffold0239(772656,773826,-)	127	Probable prefoldin subunit 4 like;	5	1.2589	0.6918	1.7219
943	scaffold0148_1162467	33.3	scaffold0148(1161538,1163397,+)	220	Membrane steroid-binding protein 2 like;	6	1.028	0.1959	2.1478
944	scaffold0231_386028	23.2	scaffold0231(381170,391053,+)	644	Polyadenylate-binding protein 8 like;	17	1.1272	0.1941	2.0701
945	scaffold0070_2679008	52.3	scaffold0070(2677621,2680330,-)	259	14-3-3-like protein D like;	22	2.0701	0.4325	1.7378
946	scaffold1358_118292	29.5	scaffold1358(116196,120389,-)	503	Calcium-dependent protein kinase 11 like;	11	1.3677	1.0965	1.1912
947	scaffold0008_512244	45.8	scaffold0008(511657,513162,-)	119	Thioredoxin H-type like;	8	7.1779	1.1482	8.9536
948	scaffold1161_74919	25.1	scaffold1161(74917,77531,-)	228	Triosephosphate isomerase, cytosolic like;	8	7.8705	0.4446	10.0925
949	scaffold0241_344071	28.5	scaffold0241(342545,345598,+)	201	BRCA1-associated RING domain protein 1 like;	6	4.4875	2.466	7.5858
950	scaffold7066_604	28	scaffold7066(320,889,+)	190	60S ribosomal protein L12 like;	4	1.0375	0.0964	2.5823
951	scaffold0733_303427	25	scaffold0733(302651,304204,-)	229	Probable caffeoyl-CoA O-methyltransferase At4g26220 like;	4	2.3988	4.4875	1.0864
952	scaffold0388_37595	40.3	scaffold0388(37271,37920,+)	125	Glutaredoxin-C1 like;	6	0.0492	1.0568	0.0366
953	scaffold0003_5456948	22.4	scaffold0003(5456252,5458384,+)	220	Pyrrolidone-carboxylate peptidase like;	4	1.1066	0.6855	0.955
954	scaffold1918_3840	32.9	scaffold1918(2774,4695,+)	141	60S ribosomal protein L23 like;	5	1.2823	1.5276	1.5417
955	scaffold0098_1735812	21.6	scaffold0098(1733500,1738124,-)	302	FH protein interacting protein FIP2 like;	4	0.3076	0.2858	0.2466
956	scaffold0050_1788894	12.6	scaffold0050(1785970,1791818,+)	527	Serine/threonine-protein kinase tricorner like;	4	1.0471	0.871	1.3062
957	scaffold1276_78102	29.4	scaffold1276(77770,78435,+)	222	Abscisic acid receptor PYL6 like;	5	1.1588	0.863	1.2823
958	scaffold0299_147152	13.2	scaffold0299(146527,147777,+)	417		5	3.7325	0.0847	2.0893
959	scaffold0491_252303	28.4	scaffold0491(251927,252679,-)	251	Proteasome subunit alpha type-4 like;	9	4.2462	0.078	3.1623
960	scaffold0449_79546	24	scaffold0449(79512,79952,-)	147	60S ribosomal protein L26-1 like;	4	1.3804	1.1695	1.7865
961	scaffold0026_386691	4.9	scaffold0026(385525,390678,-)	813	Laminin subunit alpha-5 like;	4	1.5136	1.2134	1.4859
962	scaffold0745_426367	18.9	scaffold0745(425671,427268,-)	207	60S ribosomal protein L13a-4 like;	6	0.879	0.1888	1.0666
963	scaffold4109_2853	17.9	scaffold4109(1334,4372,+)	325	Copper chaperone for superoxide dismutase, chloroplastic/cytosolic like;	6	0.5346	1.6444	1.977
964	scaffold0303_1161713	41.3	scaffold0303(1159671,1163756,+)	814	Cell division cycle protein 48 homolog like;	44	3.3113	0.1028	2.7542
965	scaffold0309_822804	36.2	scaffold0309(822542,823066,-)	175	Protein LIGHT-DEPENDENT SHORT HYPOCOTYLS 10 like;	5	34.6737	24.6604	39.0841
966	scaffold0412_744988	18.6	scaffold0412(744356,745621,-)	335	Glyoxylate/hydroxypyruvate reductase HPR3 like;	4	2.6792	2.3988	1.8535
967	scaffold0239_1189304	29.2	scaffold0239(1183968,1194641,+)	707	Cysteine synthase like;	26	1.1272	0.871	0.3499
968	scaffold2174_23081	28.6	scaffold2174(22860,23303,+)	148	40S ribosomal protein S16 like;	4	1.2359	0.4786	1.3428
969	scaffold0251_427023	25.9	scaffold0251(425043,429101,-)	221	Vesicle-associated membrane protein 714 like;	6	0.8472	0.0497	0.3631
970	scaffold0118_2118548	22.6	scaffold0118(2115643,2121647,-)	249	TIP41-like protein like;	5	0.1854	0.8017	0.1343
971	scaffold0426_327891	23.2	scaffold0426(326522,329260,+)	152	40S ribosomal protein S13 like;	4	1.2474	1.0965	1.2134
972	scaffold1291_104330	16.4	scaffold1291(103538,105123,+)	422	Putative oxidoreductase C1F5.03c like;	5	1.3183	0.871	1.1695
973	scaffold0022_408753	8.6	scaffold0022(406893,410614,+)	464	ATP sulfurylase 1, chloroplastic like;	6	2.7797	0.0724	1.7061
974	scaffold0125_292587	34.3	scaffold0125(286284,297990,+)	1591	Clathrin heavy chain 1 like;	66	0.8091	0.3373	1.2474
975	scaffold1375_41318	57.1	scaffold1375(40884,41887,-)	134	Profilin-2 like;	12	0.863	1.0186	0.7943
976	scaffold1437_100517	16.8	scaffold1437(100267,101007,-)	221	Probable glutathione S-transferase like;	6	1.9953	1.0765	1.3305
977	scaffold0055_1576581	32.8	scaffold0055(1575496,1577667,-)	239	Rho GDP-dissociation inhibitor 1 like;	4	1.3804	0.5808	1.2589
978	scaffold1491_50941	13.5	scaffold1491(43364,58519,+)	438	Chitobiosyldiphosphodolichol beta-mannosyltransferase like;	5	0.4831	1.4723	0.6427
979	scaffold1759_64614	18.1	scaffold1759(62769,66459,-)	355	Serine/threonine-protein kinase SRK2B like;	6	19.9526	6.1944	15.2757
980	scaffold1463_14502	37.3	scaffold1463(13708,15297,-)	111	V-type proton ATPase subunit G like;	4	6.3096	1.8365	6.0813
981	scaffold0278_422958	23.9	scaffold0278(421530,424386,+)	248	Dolichol-phosphate mannosyltransferase subunit 1 like;	4	0.0912	0.7244	0.4325
982	scaffold0026_3441125	15.4	scaffold0026(3435649,3446602,+)	358	Protein phosphatase methylesterase 1 like;	5	4.7863	0.1585	2.4434
983	scaffold0427_434785	14.9	scaffold0427(433059,436511,+)	236	Superoxide dismutase [Mn], mitochondrial like;	6	2.5586	0.3873	5.0119
984	scaffold1544_44108	27.4	scaffold1544(39299,49053,-)	242	(DL)-glycerol-3-phosphatase 2 like;	5	15.2757	0.9462	13.9316
985	scaffold0536_54798	7.2	scaffold0536(52003,57594,-)	557	Rab proteins geranylgeranyltransferase component A like;	4	0.631	0.1259	8.091
986	scaffold0075_715744	39.3	scaffold0075(715011,716477,+)	489	6-phosphogluconate dehydrogenase, decarboxylating 3 like;	23	3.5975	0.157	6.1944
987	scaffold1743_51957	14.6	scaffold1743(41883,62032,+)	989	Puromycin-sensitive aminopeptidase like;	13	2.1281	0.1038	1.8535
988	scaffold0031_3284422	29.5	scaffold0031(3281697,3287148,+)	184	ADP-ribosylation factor-like protein 5 like;	4	0.2443	0.9462	0.3945
989	scaffold0023_2452670	35.2	scaffold0023(2450095,2455246,-)	766	5-methyltetrahydropteroyltriglutamate--homocysteine methyltransferase like;	43	1.0666	0.8166	1.0375
990	scaffold0650_325400	27.7	scaffold0650(323448,327352,+)	326	Cinnamoyl-CoA reductase 1 like;	7	2.421	0.027	1.9055
991	scaffold1757_44424	8.8	scaffold1757(42395,46453,+)	546	Phosphoacetylglucosamine mutase like;	4	3.767	0.5395	2.8314
992	scaffold0013_2318313	13	scaffold0013(2316105,2320521,+)	418	Translation initiation factor eIF-2B subunit beta like;	5	1.3305	1.0471	1.5996
993	scaffold0100_2276474	13.1	scaffold0100(2275948,2277000,-)	351	Mitogen-activated protein kinase kinase 4 like;	5	1.2706	1.1169	1.1376
994	scaffold0105_1044471	4	scaffold0105(1034893,1054050,+)	1636		6	0.929	0.9036	0.9727
995	scaffold0419_923977	8.7	scaffold0419(923177,926260,-)	770		5	0.5808	0.3467	0.5754
996	scaffold0011_3884582	6.3	scaffold0011(3880930,3888235,-)	775	Vacuolar protein sorting-associated protein 51 homolog like;	5	0.9376	1.3677	0.879
997	scaffold0233_1441235	12.6	scaffold0233(1438658,1442684,-)	295	Cell division control protein 2 homolog like;	4	1.0666	0.8166	1.1169
998	scaffold0100_1363447	15.3	scaffold0100(1362887,1364008,+)	374	GDP-mannose 4,6 dehydratase 2 like;	5	2.1677	0.2858	4.8753
999	scaffold2004_38208	15.7	scaffold2004(34038,42379,+)	268	Golgi to ER traffic protein 4 homolog like;	4	1.0471	0.863	1.1912
1000	scaffold0665_224794	54.1	scaffold0665(221896,227800,-)	247	Proteasome subunit alpha type-6 like;	17	3.6644	0.1786	3.0761
1001	scaffold1542_71994	8	scaffold1542(70027,73962,-)	628	Non-functional NADPH-dependent codeinone reductase 2 like;	5	1.3932	1.0471	1.1912
1002	scaffold0397_274514	8.5	scaffold0397(272319,276710,+)	469	Tetratricopeptide repeat protein 38 like;	3	3.6308	0.5861	3.0479
1003	scaffold0830_472502	18.9	scaffold0830(469376,475629,-)	351	Serine-threonine kinase receptor-associated protein like;	5	3.8726	0.0973	5.1051
1004	scaffold0474_15384	6.2	scaffold0474(6550,24707,+)	813	TBC1 domain family member 8B like;	4	1.4322	1.1272	1.3932
1005	scaffold0506_625347	7.1	scaffold0506(620801,629894,-)	820	Cullin-4 like;	6	1.0568	1.1803	1.1169
1006	scaffold0342_1051019	14.5	scaffold0342(1048795,1053243,-)	283	Probable protein phosphatase 2C 39 like;	4	2.5823	1.2942	2.0324
1007	scaffold0043_1163188	19.9	scaffold0043(1152002,1172711,+)	613	Lysine--tRNA ligase like;	11	1.028	0.9036	1.0666
1008	scaffold2230_16771	22.9	scaffold2230(16698,17553,-)	189	Ribonuclease 3 like;	8	9.3756	0.2754	8.8716
1009	scaffold0056_2457535	33.6	scaffold0056(2456313,2458757,-)	132		4	3.3113	0.4529	3.9084
1010	scaffold0160_1386130	11.1	scaffold0160(1384862,1387679,+)	387	Probable galactose-1-phosphate uridyltransferase like;	4	2.8576	0.7178	0.8241
1011	scaffold0617_236816	19.4	scaffold0617(235627,238005,+)	347	Homocysteine S-methyltransferase 3 like;	5	6.9183	0.6855	5.7016
1012	scaffold1045_291198	34.2	scaffold1045(290187,296407,+)	156	Putative phosphatidylglycerol/phosphatidylinositol transfer protein DDB_G0282179 like;	6	11.9124	0.0256	11.9124
1013	scaffold0457_462726	8.3	scaffold0457(461937,463516,+)	497		4	2.1086	0.16	0.9908
1014	scaffold0499_682744	15.3	scaffold0499(680362,685127,-)	360	Dual specificity protein phosphatase 12 like;	4	0.929	0.8472	1.0965
1015	scaffold0306_351018	12.2	scaffold0306(349709,352327,-)	445	3-dehydroquinate synthase, chloroplastic like;	7	1.0568	0.6252	0.787
1016	scaffold0896_152883	56.7	scaffold0896(149566,156155,+)	618	Pyrophosphate--fructose 6-phosphate 1-phosphotransferase subunit alpha like;	58	1.1272	0.9204	0.9638
1017	scaffold0586_123541	6.8	scaffold0586(120091,126992,+)	1082	Bifunctional fucokinase/fucose pyrophosphorylase like;	6	1.3305	0.8872	1.4322
1018	scaffold0389_978894	15.5	scaffold0389(973573,984215,-)	381	CCR4-NOT transcription complex subunit 11 like;	4	1.1272	0.2032	1.3932
1019	scaffold0648_28802	5.1	scaffold0648(12911,44693,+)	1073	Probable inactive purple acid phosphatase 1 like;	4	0.8091	1.0666	0.7943
1020	scaffold0290_498260	16.2	scaffold0290(497726,498795,-)	285	Methylesterase 10 like;	5	29.6483	0.5058	24.2103
1021	scaffold0235_301334	12.9	scaffold0235(299273,303396,-)	411	Polyadenylate-binding protein RBP45 like;	6	1.3183	0.5649	1.8707
1022	scaffold1086_133220	42	scaffold1086(124303,142137,+)	206	Ras-related protein Rab7 like;	9	0.133	1.1695	0.1138
1023	scaffold0026_3408098	9.3	scaffold0026(3400903,3415293,-)	538	Tubulin-folding cofactor E like;	6	1.3552	0.8017	1.3062
1024	scaffold0731_439328	16.5	scaffold0731(432016,446640,+)	377		4	0.2911	4.0926	0.5808
1025	scaffold0237_510752	12.8	scaffold0237(509677,511828,-)	313	60S ribosomal protein L10a-1 like;	5	0.4487	0.6607	0.7112
1026	scaffold0354_571143	5.3	scaffold0354(547921,594365,-)	1037	Niemann-Pick C1 protein like;	4	1.4859	1.0375	1.3305
1027	scaffold1065_40551	11.8	scaffold1065(37809,43294,+)	554	NEDD8 ultimate buster 1 like;	4	0.8472	0.6668	0.7047
1028	scaffold0143_576353	27.8	scaffold0143(575004,577703,-)	181	40S ribosomal protein S10-1 like;	4	0.3597	0.1514	0.8091
1029	scaffold1267_44073	19.8	scaffold1267(41139,46878,-)	264	Protein TONNEAU 1b like;	4	1.5417	1.0965	1.6904
1030	scaffold0085_1719768	1.8	scaffold0085(1684352,1755185,-)	2066	E3 ubiquitin-protein ligase UBR2 like;	3	1.2246	0.8017	1.1066
1031	scaffold3428_6173	5.5	scaffold3428(2705,9642,-)	762	Acetate--CoA ligase ACS, chloroplastic/glyoxysomal like;	5	0.863	0.8318	0.863
1032	scaffold4485_3874	41.5	scaffold4485(1750,5999,-)	131	V-type proton ATPase subunit F like;	5	1.3183	0.1247	3.1623
1033	scaffold0378_1069777	14.6	scaffold0378(1067872,1071683,-)	474	Homogentisate 1,2-dioxygenase like;	5	11.0662	1.8535	7.1121
1034	scaffold0127_665387	26.6	scaffold0127(662211,668563,+)	362	Probable protein phosphatase 2C 60 like;	9	1.4454	0.0631	1.3062
1035	scaffold0014_3537112	15.4	scaffold0014(3535743,3538481,-)	455	Probable mitochondrial saccharopine dehydrogenase-like oxidoreductase At5g39410 like;	4	0.2168	1.5276	0.2355
1036	scaffold0624_438647	19.5	scaffold0624(437283,440012,+)	365	Sorbitol dehydrogenase like;	6	1.1588	0.597	0.9817
1037	scaffold0804_416097	27.8	scaffold0804(413740,418107,+)	415	Isocitrate dehydrogenase like;	12	1.0568	0.7586	0.9817
1038	scaffold1403_87870	32.7	scaffold1403(87047,88694,-)	246		6	0.6918	0.9462	0.871
1039	scaffold0364_124977	15.2	scaffold0364(123336,126618,+)	290	GEM-like protein 1 like;	4	24.6604	6.9183	26.0615
1040	scaffold0140_1157940	25.5	scaffold0140(1157722,1158159,+)	146	Eukaryotic translation initiation factor 1A like;	4	1.4322	0.0991	1.7378
1041	scaffold0377_5289	7.3	scaffold0377(368,10211,-)	548	Vesicle-associated protein 1-2 like;	6	0.9376	0.4529	2.9376
1042	scaffold0456_942552	12.5	scaffold0456(939528,945577,+)	336	Protein-tyrosine-phosphatase PTP1 like;	4	0.8395	0.871	0.7586
1043	scaffold1403_101657	6.5	scaffold1403(99968,103559,-)	780	Probable galactinol--sucrose galactosyltransferase 5 like;	5	1.0375	0.9462	0.9817
1044	scaffold0056_861517	12.8	scaffold0056(849019,874015,-)	462	Translation initiation factor eIF-2B subunit gamma like;	4	1.5417	1.1588	1.2942
1045	scaffold0595_121183	7.3	scaffold0595(119813,122554,-)	496	Signal recognition particle 54 kDa protein 2 like;	4	0.9908	1.0568	0.879
1046	scaffold1508_32433	7.9	scaffold1508(31669,33198,+)	510	60S ribosomal export protein NMD3 like;	4	2.1086	1.0093	1.8197
1047	scaffold0668_548134	13.4	scaffold0668(545986,550283,+)	359		3	0.7516	0.8954	1
1048	scaffold0309_874667	8.3	scaffold0309(869585,879749,-)	582	WD repeat-containing protein 26 like;	6	1.0093	1.1376	0.9638
1049	scaffold0940_280246	7.9	scaffold0940(271272,289220,-)	457	Oxysterol-binding protein-related protein 3C like;	4	1.0471	0.8872	0.8017
1050	scaffold0352_233804	16.4	scaffold0352(232118,235490,+)	336	Uric acid degradation bifunctional protein TTL like;	4	1.2942	1.2359	1.1912
1051	scaffold0004_4787262	33.5	scaffold0004(4785474,4789050,+)	198	Translation machinery-associated protein 22 like;	5	16.7494	2.5823	13.5519
1052	scaffold0344_466116	22.3	scaffold0344(465649,466664,+)	185		4	2.1086	0.1127	0.6081
1053	scaffold0493_250290	44.8	scaffold0493(248947,251634,-)	135	Cytochrome b5 isoform A like;	6	1.5849	1.0568	6.0256
1054	scaffold0441_41356	13.4	scaffold0441(40113,42599,+)	292	Hypersensitive-induced response protein 4 like;	4	1.0864	0.8395	0.9817
1055	scaffold0932_367631	15.3	scaffold0932(366756,371721,-)	380	Alcohol dehydrogenase-like 1 like;	5	1.3183	0.3373	0.9908
1056	scaffold0253_20387	72.9	scaffold0253(20225,20550,+)	71	Protease inhibitor HPI like;	18	9.4624	0.2679	13.0617
1057	scaffold0512_880877	15.7	scaffold0512(877596,884158,+)	231	Lactoylglutathione lyase like;	4	0.7798	0.6427	0.8017
1058	scaffold1242_87782	34.8	scaffold1242(86739,88826,-)	113	60S ribosomal protein L30 like;	3	0.5346	0.6486	0.7311
1059	scaffold4008_5420	20.8	scaffold4008(3678,7163,-)	558	Alkaline/neutral invertase CINV2 like;	15	2.1281	0.0172	2.9107
1060	scaffold0377_869072	19.7	scaffold0377(865587,872558,-)	479	FAS-associated factor 2-B like;	11	0.0417	1.4454	0.031
1061	scaffold1143_145885	6.8	scaffold1143(142928,148842,-)	734	Glutamine-dependent NAD(+) synthetase like;	6	2.9107	0.9908	2.7797
1062	scaffold1486_6798	5.1	scaffold1486(1052,12544,+)	728	Protein VAC14 homolog like;	4	1.1376	1.1803	1.2706
1063	scaffold0624_94605	43.9	scaffold0624(93094,96117,-)	115	DNA-directed RNA polymerases II, IV and V subunit 9A like;	4	1.3932	0.8954	1.5849
1064	scaffold1413_117039	6.1	scaffold1413(115343,118735,-)	587	RuBisCO large subunit-binding protein subunit alpha, chloroplastic like;	3	0.2884	2.4434	0.3733
1065	scaffold0995_287691	13.9	scaffold0995(283157,291871,+)	469	Dihydrolipoyllysine-residue acetyltransferase component of pyruvate dehydrogenase complex like;	6	1.2023	0.7178	0.8166
1066	scaffold0541_24825	33.3	scaffold0541(24048,25603,+)	109	40S ribosomal protein S25-2 like;	5	8.091	0.0244	10.2802
1067	scaffold0458_602721	21.8	scaffold0458(599515,603963,-)	134	Peptide methionine sulfoxide reductase B5 like;	3	2.8576	0.5395	1.5276
1068	scaffold1526_38203	6.2	scaffold1526(35114,41292,+)	796	Heat shock protein 90 like;	4	1.028	0.9376	1.1169
1069	scaffold0408_226618	46.3	scaffold0408(224356,228880,+)	498	NADP-dependent glyceraldehyde-3-phosphate dehydrogenase like;	45	3.342	0.2109	1.2942
1070	scaffold0053_2831978	5.8	scaffold0053(2827006,2836950,+)	521		3	5.1051	0.3945	5.4954
1071	scaffold0337_8144	11.9	scaffold0337(5276,11013,-)	321	Putative deoxyribonuclease TATDN1 like;	3	8.2414	0.787	7.1779
1072	scaffold0408_408571	21.8	scaffold0408(404839,412614,-)	263	5'-methylthioadenosine/S-adenosylhomocysteine nucleosidase 2 like;	4	2.729	0.3133	2.2699
1073	scaffold0031_1936487	53.2	scaffold0031(1935227,1937747,-)	649	Heat shock cognate 70 kDa protein like;	87	3.4041	0.5105	4.8306
1074	scaffold0786_404015	28.8	scaffold0786(401117,406987,+)	528	Coatomer subunit delta like;	16	10.0925	2.1281	13.5519
1075	scaffold0030_1116530	4.4	scaffold0030(1112881,1120180,+)	819	Spermatogenesis-associated protein 20 like;	3	1.2823	1.7539	1.2246
1076	scaffold0071_276752	7.9	scaffold0071(270822,282683,+)	597	ABC transporter I family member 19 like;	3	0.9727	0.8017	1.0568
1077	scaffold1032_291178	11.1	scaffold1032(287862,294495,-)	307	60S ribosomal protein L18a like;	3	87.9023	0.9908	87.9023
1078	scaffold0183_1783265	49	scaffold0183(1782792,1783739,-)	156	UMP-CMP kinase 3 like;	12	10.666	0.1028	8.1658
1079	scaffold0548_618362	23	scaffold0548(616180,620672,-)	201	1,2-dihydroxy-3-keto-5-methylthiopentene dioxygenase 2 like;	3	0.9638	0.5702	1.0864
1080	scaffold1179_215714	6.3	scaffold1179(211256,220173,+)	947	Golgin candidate 5 like;	6	0.9638	0.929	1.0864
1081	scaffold1065_140391	18.8	scaffold1065(138070,140694,-)	203	Triphosphate tunel metalloenzyme 3 like;	5	3.1333	1.0864	2.466
1082	scaffold2194_5442	11.1	scaffold2194(2112,8773,+)	451		11	7.656	0.4169	2.5351
1083	scaffold1143_14826	53.9	scaffold1143(12861,16792,+)	268	26S proteasome non-ATPase regulatory subunit 8 homolog A like;	16	10.4713	0.0387	13.8038
1084	scaffold0592_368115	39	scaffold0592(363977,372296,-)	350	Ankyrin repeat domain-containing protein 2 like;	26	8.6298	0.2831	6.3096
1085	scaffold0204_242852	36.2	scaffold0204(242463,243241,+)	211	Phosphoprotein ECPP44 like;	9	5.4954	0.0692	6.4269
1086	scaffold0590_578267	22	scaffold0590(577993,578541,+)	183		3	1.0186	1.0375	0.955
1087	scaffold0704_569957	41.9	scaffold0704(568698,571294,-)	149	Subtilisin-like protease SBT5.4 like;	12	15.417	4.0551	6.5464
1088	scaffold0347_1070940	19.1	scaffold0347(1068007,1073873,-)	304	Phytochrome-associated serine/threonine-protein phosphatase like;	8	1	0.5546	0.9727
1089	scaffold0143_1347798	3.9	scaffold0143(1343710,1351886,+)	1192	Trafficking protein particle complex subunit 9 like;	3	1.1169	1.0093	1.0568
1090	scaffold0011_233563	8.3	scaffold0011(230331,239618,+)	409	AP-2 complex subunit mu like;	3	2.0324	1.1376	2.1281
1091	scaffold1388_5800	6.8	scaffold1388(3790,7810,+)	855	Alpha,alpha-trehalose-phosphate synthase [UDP-forming] 6 like;	6	1.0568	1	1.0765
1092	scaffold0254_801482	17.3	scaffold0254(800507,802457,+)	221	60S ribosomal protein L10 like;	4	1.1169	1.888	1.2942
1093	scaffold0705_61387	10.8	scaffold0705(54671,68104,+)	1116	Importin-5 like;	9	1.7061	1.1588	1.9588
1094	scaffold0117_825362	8.1	scaffold0117(823319,827406,-)	460	Flavin-containing monooxygenase FMO GS-OX-like 9 like;	3	1.4454	0.8241	0.4325
1095	scaffold1473_49162	24.5	scaffold1473(47473,50852,-)	160	Ubiquitin-conjugating enzyme E2 variant 1A like;	4	0.1888	1.406	0.0724
1096	scaffold0017_1188407	8.2	scaffold0017(1178146,1198669,+)	1005	Serine/threonine-protein phosphatase BSL2 like;	8	0.8241	0.912	1.028
1097	scaffold0881_83635	6.9	scaffold0881(81810,85460,+)	1217		5	1.2706	0.7586	1.1912
1098	scaffold0901_132647	21.6	scaffold0901(131762,133532,-)	172	Probable ADP-ribosylation factor GTPase-activating protein AGD13 like;	5	5.2	0.182	4.4463
1099	scaffold0745_297880	62.1	scaffold0745(296973,298787,+)	450	Elongation factor 1-alpha like;	82	0.6194	0.4699	0.6138
1100	scaffold0548_700637	7.3	scaffold0548(698448,702826,-)	331	Hsp70-Hsp90 organizing protein 2 like;	3	3.1915	0.2489	2.3988
1101	scaffold0491_931508	39.7	scaffold0491(929573,933470,-)	485	Probable aspartyl aminopeptidase like;	22	1.9055	0.0322	1.2134
1102	scaffold0471_933309	15.6	scaffold0471(932585,934033,+)	180		3	0.9908	0.0394	0.6252
1103	scaffold0814_47376	64.4	scaffold0814(45905,47892,-)	265	14-3-3-like protein like;	43	2.5351	0.157	2.208
1104	scaffold0482_176965	4.9	scaffold0482(167705,186226,+)	816	Probable isoprenylcysteine alpha-carbonyl methylesterase ICMEL2 like;	4	1.0186	0.863	1.2706
1105	scaffold0880_301619	4.2	scaffold0880(298354,304885,+)	1164	Protein TPLATE like;	7	0.787	0.8551	0.9462
1106	scaffold0675_2171	45.5	scaffold0675(784,3559,+)	232	Ras-related protein RABC1 like;	10	0.0731	0.5346	0.054
1107	scaffold0146_1071789	3.5	scaffold0146(1062427,1081151,-)	1374	Enhancer of mRNA-decapping protein 4 like;	3	1.2823	1.2706	1.4454
1108	scaffold0933_242887	6.6	scaffold0933(239765,246010,+)	905	Tubulin--tyrosine ligase-like protein 12 like;	5	0.9908	0.8872	1.0186
1109	scaffold0458_858729	8.2	scaffold0458(856325,861489,-)	503	DUF21 domain-containing protein At4g14240 like;	4	5.5976	0.863	5.445
1110	scaffold0985_89760	14.5	scaffold0985(88750,90697,+)	318	Bark storage protein A like;	3	6.368	0.3631	7.5162
1111	scaffold1419_79579	15	scaffold1419(78757,80401,-)	267	Syntaxin-22 like;	3	1.4723	1.2942	1.9588
1112	scaffold0239_964519	26.1	scaffold0239(963428,966046,-)	177	PITH domain-containing protein At3g04780 like;	5	0.8551	1.0375	0.863
1113	scaffold0384_1057718	3.4	scaffold0384(1049358,1059670,-)	1041	Trafficking protein particle complex subunit 10 like;	3	1.888	1.5276	1.8707
1114	scaffold0473_504358	5.5	scaffold0473(496277,512439,-)	599	Vacuolar protein-sorting-associated protein 33 homolog like;	3	1.1912	0.9817	1.1376
1115	scaffold0143_333502	33.6	scaffold0143(327014,339990,-)	114	Tubulin-folding cofactor A like;	3	5.2966	0.3281	4.5709
1116	scaffold0957_296046	14.3	scaffold0957(294225,297867,-)	288	Eukaryotic translation initiation factor 3 subunit F like;	5	1.2134	1.1376	1.0186
1117	scaffold0825_355523	37.4	scaffold0825(353230,361207,-)	116	Programmed cell death protein 5 like;	6	3.4674	0.1754	2.0701
1118	scaffold0765_459034	56.8	scaffold0765(458221,460258,-)	140	Actin-depolymerizing factor 2 like;	23	3.8019	0.597	4.1687
1119	scaffold0597_114717	13.9	scaffold0597(112513,116921,-)	411	Eukaryotic initiation factor 4A-3 like;	10	0.5916	0.912	0.6194
1120	scaffold1306_35036	8.9	scaffold1306(33015,37057,-)	429	AP-1 complex subunit mu-2 like;	4	1.8365	0.9817	1.5417
1121	scaffold1023_179878	1	scaffold1023(143354,216402,+)	3550	Vacuolar protein sorting-associated protein 13a like;	4	2.8576	0.16	0.787
1122	scaffold0910_72348	3.1	scaffold0910(63358,81339,-)	1644	VHS domain-containing protein At3g16270 like;	6	0.5152	0.5754	0.3281
1123	scaffold1727_62033	5.6	scaffold1727(59718,64349,-)	1238	Protein argonaute 2 like;	6	0.9462	0.9908	0.871
1124	scaffold0502_104516	8.8	scaffold0502(100369,108664,-)	488	Beta-lactamase-like protein 2 like;	5	1.7061	1.4997	1.6904
1125	scaffold0140_939338	7.5	scaffold0140(936999,942449,-)	429	DEAD-box ATP-dependent RNA helicase 56 like;	3	1	0.52	0.8241
1126	scaffold1138_111248	6	scaffold1138(107838,116377,-)	498	Probable ADP-ribosylation factor GTPase-activating protein AGD5 like;	4	1.2134	1.1066	1.3932
1127	scaffold0625_204571	13	scaffold0625(202750,206393,+)	530	Importin subunit alpha-1 like;	7	3.7325	1.406	2.9923
1128	scaffold0002_2492152	9.7	scaffold0002(2487575,2496729,+)	341	Chaperone protein dnaJ 10 like;	4	1.2474	1.2134	1.0765
1129	scaffold0117_2129820	7	scaffold0117(2127383,2132257,-)	416	Mannose-1-phosphate guanyltransferase alpha like;	4	8.091	6.368	9.5499
1130	scaffold1223_49723	4.4	scaffold1223(36496,62950,+)	768	Serine/threonine-protein phosphatase 6 regulatory subunit 2 like;	4	1.0864	0.8551	1.0965
1131	scaffold0388_715978	3.2	scaffold0388(704287,727669,-)	1164	Exportin-4 like;	4	28.8403	0.1038	26.7917
1132	scaffold0594_96082	27.9	scaffold0594(90890,101275,+)	202	F-box protein PP2-B10 like;	6	5.2481	0.1803	3.8371
1133	scaffold0957_281527	14.8	scaffold0957(279708,283346,-)	311	26S proteasome non-ATPase regulatory subunit 7 homolog A like;	5	1.3062	1.1272	1.6749
1134	scaffold0037_3141075	9.6	scaffold0037(3138120,3144030,+)	459	Putative G3BP-like protein like;	3	0.9908	0.9908	1.1376
1135	scaffold0581_359706	17.6	scaffold0581(360049,361634,+)	183	60S ribosomal protein L11 like;	3	0.8551	0.8166	1.0471
1136	scaffold0747_470943	11.5	scaffold0747(470264,471622,-)	453	F-box protein SKIP22 like;	4	0.7112	0.8241	0.7798
1137	scaffold0320_1136246	52.1	scaffold0320(1122032,1136399,-)	97	Ubiquitin-fold modifier 1 like;	4	5.5463	0.3631	2.8054
1138	scaffold0404_580609	3.8	scaffold0404(578689,582530,-)	719	Ribulose bisphosphate carboxylase large chain like;	4	1.1803	0.2249	0.5395
1139	scaffold0933_138592	4.6	scaffold0933(134533,142652,+)	698	Long chain acyl-CoA synthetase 9, chloroplastic like;	3	0.047	1.6596	0.0603
1140	scaffold0046_704512	7.2	scaffold0046(702677,706348,+)	528	Bifunctional dihydrofolate reductase-thymidylate synthase like;	4	1.3552	0.3281	1.4997
1141	scaffold1745_21949	22.2	scaffold1745(20644,23255,-)	244		5	1.0186	0.0705	0.7943
1142	scaffold1309_114034	15.9	scaffold1309(112375,115694,+)	315	Hydroxyphenylpyruvate reductase like;	6	0.5152	0.5754	0.3467
1143	scaffold0154_1416947	16.3	scaffold0154(1415131,1418763,+)	240	Endo-1,3 like;	4	0.879	1.3062	0.6427
1144	scaffold0629_103747	41.6	scaffold0629(104899,105766,+)	114	Protein translation factor SUI1 homolog like;	3	1.6144	1.3804	1.1169
1145	scaffold0049_2797115	33.8	scaffold0049(2790920,2803310,+)	537	Aspartate--tRNA ligase, cytoplasmic like;	17	1.4859	1.0765	1.4859
1146	scaffold0013_2643137	8.6	scaffold0013(2641161,2645114,+)	468	Probable glycerol-3-phosphate dehydrogenase like;	5	3.767	0.0138	3.7325
1147	scaffold1035_106141	12.4	scaffold1035(104765,107517,-)	414	Beta-ureidopropionase like;	4	11.4815	2.6546	2.1086
1148	scaffold0012_172479	14.7	scaffold0012(164914,180044,-)	1146	Glutamine--tRNA ligase like;	19	1.1588	1.0765	1.1482
1149	scaffold0194_551786	22.7	scaffold0194(550322,553251,+)	309	Protein BOBBER 2 like;	9	24.8886	1.5276	25.5859
1150	scaffold1129_238236	7.4	scaffold1129(235619,240854,+)	611	Probable methionine--tRNA ligase like;	4	38.3707	0.6252	36.6438
1151	scaffold0168_1191976	12.4	scaffold0168(1190637,1193316,+)	259	60S ribosomal protein L7a like;	5	0.1306	0.597	1.2589
1152	scaffold0103_1153497	7.6	scaffold0103(1150436,1156558,+)	524	Glutamate--cysteine ligase, chloroplastic like;	3	0.3467	2.466	0.7244
1153	scaffold0251_14358	11.3	scaffold0251(12403,16314,-)	389		3	0.9204	1.2823	1.1272
1154	scaffold0081_1909632	17.3	scaffold0081(1905905,1913359,+)	238	Charged multivesicular body protein 5 like;	5	1.2474	0.7379	1.7378
1155	scaffold1044_176141	7.6	scaffold1044(171081,181202,+)	504	Putative 1-aminocyclopropane-1-carboxylate deaminase like;	5	2.1478	0.4571	2.3335
1156	scaffold0265_849128	15.5	scaffold0265(846482,852081,+)	318	UDP-N-acetylglucosamine diphosphorylase 1 like;	3	8.8716	8.7902	7.2444
1158	scaffold0919_246431	57.9	scaffold0919(243966,248839,+)	217	Ras-related protein RABE1c like;	33	0.0497	1.0666	0.0581
1159	scaffold0447_385504	13.6	scaffold0447(384050,386959,+)	935	Exportin-2 like;	14	1.1169	0.5649	1.0093
1160	scaffold1218_205508	5.6	scaffold1218(200375,210641,-)	1046	Lysosomal alpha-mannosidase like;	6	5.2966	0.2208	6.2517
1161	scaffold0169_1116264	6	scaffold0169(1112861,1119668,+)	920	Dual specificity protein phosphatase PHS1 like;	5	0.9462	0.955	0.9908
1162	scaffold1840_46031	2.4	scaffold1840(38891,53172,-)	1269	Regulator of nonsense transcripts 1 homolog like;	3	1.7701	1.2134	1.9953
1163	scaffold0302_674570	8.9	scaffold0302(670074,679066,+)	406	Probable ADP-ribosylation factor GTPase-activating protein AGD8 like;	4	2.1677	0.8091	2.7797
1164	scaffold0824_400587	16.5	scaffold0824(399795,401380,-)	231	REF/SRPP-like protein At1g67360 like;	3	0.1722	0.7943	0.1406
1165	scaffold0412_889836	6.8	scaffold0412(885405,894267,-)	724	Protein FAM63A like;	3	1.0864	1.0864	1.0471
1166	scaffold0123_1888176	19.1	scaffold0123(1887571,1888781,-)	195	60S ribosomal protein L9 like;	3	1.5704	2.3988	3.4041
1167	scaffold0800_259839	18.9	scaffold0800(258093,261585,-)	170	Trafficking protein particle complex subunit 1 / Trafficking protein particle complex subunit 1 like;	3	1.8365	0.6668	0.5058
1168	scaffold1284_33738	13.8	scaffold1284(30287,37190,-)	342	2-methyl-6-phytyl-1,4-hydroquinone methyltransferase, chloroplastic like;	3	0.0387	0.9204	0.1009
1169	scaffold0142_1010741	9.5	scaffold0142(1007837,1013645,+)	504	Betaine aldehyde dehydrogenase 1, chloroplastic like;	4	1.5704	1.9055	0.4613
1170	scaffold0566_717362	10.9	scaffold0566(716097,718628,+)	505	Sperm-associated antigen 1A like;	4	0.8241	0.7244	0.8954
1171	scaffold0143_385797	15.6	scaffold0143(385384,386211,-)	276		7	2.9107	0.5012	5.1051
1172	scaffold0616_514272	24.4	scaffold0616(514214,514843,+)	210	Vacuolar protein sorting-associated protein 28 homolog 2 like;	4	4.4055	0.8091	6.368
1173	scaffold0801_67518	19.2	scaffold0801(65608,69429,-)	282	Proteasome assembly chaperone 2 like;	4	4.0926	4.6559	4.6989
1174	scaffold0624_614895	32.9	scaffold0624(614254,615291,+)	144		4	0.6982	0.6792	0.7447
1175	scaffold0269_393904	9.7	scaffold0269(392121,395687,-)	467	Cysteine proteinase RD21a like;	5	2.466	0.5297	2.5823
1176	scaffold0623_52574	22	scaffold0623(51782,53601,-)	178	Peptidyl-prolyl cis-trans isomerase E like;	5	1.0666	1	1.0666
1177	scaffold0275_443622	20.5	scaffold0275(440147,447098,-)	357	Glutamine synthetase nodule isozyme like;	22	1.3552	1.1272	1.2942
1178	scaffold0681_172185	28.3	scaffold0681(171017,173623,+)	192	L-ascorbate peroxidase, cytosolic like;	6	1.3428	1.0666	1.2246
1179	scaffold0336_1174123	19.1	scaffold0336(1173744,1174502,+)	253	3-isopropylmalate dehydratase small subunit 3 like;	3	10.666	4.4463	5.5463
1180	scaffold0119_2003923	21.1	scaffold0119(2002245,2005602,-)	219	Ran-binding protein 1 homolog c like;	6	2.8314	0.2208	2.2491
1181	scaffold0891_30226	32.2	scaffold0891(29919,30534,-)	147	EG45-like domain containing protein like;	5	8.6298	0.3945	5.6494
1182	scaffold0183_442966	9.2	scaffold0183(440681,445252,+)	317	Geranylgeranyl transferase type-2 subunit beta like;	4	1.4997	1.2589	1.0765
1183	scaffold0091_45183	14.6	scaffold0091(44326,46041,-)	282	ATP-dependent (S)-NAD(P)H-hydrate dehydratase like;	3	2.6062	1.5276	1.8365
1184	scaffold1054_143410	24.4	scaffold1054(143207,143614,+)	136	60S ribosomal protein L27-3 like;	3	1.3183	0.5861	2.3768
1185	scaffold1116_89460	13.7	scaffold1116(88432,90488,+)	205	Pleckstrin homology domain-containing family A member 8 like;	4	8.0168	0.6546	6.792
1186	scaffold0823_381190	18.6	scaffold0823(379292,383089,-)	205	Maf-like protein DDB_G0281937 like;	4	1.2246	0.8241	1.4588
1187	scaffold0195_294189	11.9	scaffold0195(293077,293889,-)	271		3	1.1376	1.2706	1.2023
1188	scaffold0009_11676	12.6	scaffold0009(9641,13712,+)	311	1-aminocyclopropane-1-carboxylate oxidase like;	3	0.9727	2.1478	0.7112
1189	scaffold1937_45200	33.9	scaffold1937(44694,45707,-)	110	Probable protein Pop3 like;	5	14.3219	0.3767	5.8076
1190	scaffold0354_119459	21.6	scaffold0354(117630,121289,+)	209	Ubiquitin thioesterase OTU1 like;	3	4.0926	0.3105	3.767
1191	scaffold0075_32458	14.2	scaffold0075(30498,34419,+)	254	Acyl-protein thioesterase 1 / Acyl-protein thioesterase 1 like;	3	1.977	0.5916	0.413
1192	scaffold0624_511365	43.3	scaffold0624(510153,511751,-)	91	Heat shock factor-binding protein 1 like;	9	0.955	0.2443	2.6303
1193	scaffold0866_311899	9	scaffold0866(308804,314994,+)	369	Peptidyl-prolyl cis-trans isomerase FKBP42 like;	3	0.278	1.028	0.3048
1194	scaffold0164_1259189	12.2	scaffold0164(1257118,1261260,+)	329	Probable voltage-gated potassium channel subunit beta like;	3	2.2491	2.0701	2.3121
1195	scaffold0163_533131	9.3	scaffold0163(531826,534436,+)	397	Phosphoribosylformylglycinamidine cyclo-ligase, chloroplastic/mitochondrial like;	3	6.6069	0.7656	4.7863
1196	scaffold0208_1604255	14.8	scaffold0208(1601339,1607172,-)	446	F-box protein SKIP16 like;	5	1.0568	0.9376	1.1588
1197	scaffold4908_2257	13.9	scaffold4908(564,3951,-)	347	Enoyl-[acyl-carrier-protein] reductase [NADH], chloroplastic like;	3	1.4588	0.863	1.0186
1198	scaffold1686_7348	17.8	scaffold1686(5947,8749,-)	355	Glucuronokinase 1 like;	4	2.1086	0.0322	2.1878
1199	scaffold3263_5151	32.7	scaffold3263(2034,8444,-)	298	Dolichyl-phosphate beta-glucosyltransferase like;	9	0.3133	0.0817	0.5649
1200	scaffold0442_762307	9.3	scaffold0442(760632,763982,-)	378	Dihydroorotase, mitochondrial like;	3	99.0832	99.0832	99.0832
1201	scaffold1270_26654	15.8	scaffold1270(24599,28710,-)	361	Uncharacterized oxidoreductase At4g09670 like;	6	3.767	1.9588	4.6132
1202	scaffold0660_533634	4.5	scaffold0660(531780,535489,+)	597	Putative phagocytic receptor 1b like;	3	1.9055	0.2168	2.9648
1203	scaffold0582_556183	7.8	scaffold0582(554865,557502,-)	374		3	3.342	1.6444	2.8314
1204	scaffold0718_440390	47.4	scaffold0718(439590,441191,+)	153	Superoxide dismutase like;	7	4.8753	0.9462	6.1944
1205	scaffold0654_172517	64.2	scaffold0654(171627,173408,-)	280	Phosphoenolpyruvate carboxylase like;	23	4.2855	0.1247	1.5276
1206	scaffold1099_143167	7.3	scaffold1099(138810,147524,+)	440	Protein CLP1 homolog like;	3	6.0813	0.2535	5.9156
1207	scaffold0260_153952	6.4	scaffold0260(151153,156751,+)	504	Glutathione gamma-glutamylcysteinyltransferase 1 like;	3	1.6444	0.8551	1.556
1208	scaffold0376_525374	16.1	scaffold0376(524431,526317,-)	262	60S ribosomal protein L8 like;	3	0.7943	0.9036	0.8241
1209	scaffold1428_89758	12.9	scaffold1428(88481,94516,+)	358	Lys-63-specific deubiquitinase BRCC36 like;	4	7.1779	3.281	2.0324
1210	scaffold0606_31472	23.6	scaffold0606(23104,39841,+)	192		4	1.1066	0.2754	0.7112
1211	scaffold0821_82608	10.7	scaffold0821(81716,83500,-)	254	Reticulon-like protein B5 like;	4	1.5417	0.9462	1.8707
1212	scaffold0878_145544	20	scaffold0878(143282,147806,+)	531	Importin subunit alpha-1b like;	10	14.5881	0.3342	14.1906
1213	scaffold0061_1105467	12.2	scaffold0061(1104005,1106930,+)	312		3	0.3837	0.6855	1.4322
1214	scaffold0463_360367	16.1	scaffold0463(358291,362444,+)	311	5'-nucleotidase SurE like;	3	99.0832	99.0832	99.0832
1215	scaffold0402_377724	13.4	scaffold0402(371946,383502,-)	440		6	0.8166	6.368	1.7378
1216	scaffold2024_21513	6.3	scaffold2024(20645,22381,+)	510	Cytochrome P450 86B1 like;	3	1.6144	0.5702	1.3932
1217	scaffold1336_29599	15.8	scaffold1336(27259,31940,+)	660	Phosphoenolpyruvate carboxykinase like;	8	2.704	0.1117	2.421
1218	scaffold0228_2586	4.8	scaffold0228(1706,3466,+)	587	Leucine-rich repeat extensin-like protein 4 like;	3	1.9409	0.1675	1.3428
1219	scaffold0100_1349089	21	scaffold0100(1347688,1350309,+)	120	Peptidyl-prolyl cis-trans isomerase Pin1 like;	4	4.4463	0.492	3.6983
1220	scaffold0106_1459421	8.7	scaffold0106(1455069,1463774,-)	368	Uncharacterized protein At2g17340 like;	3	2.9923	0.0116	4.8753
1221	scaffold2790_4026	14	scaffold2790(3483,4570,+)	323	Probable carboxylesterase 2 like;	5	7.656	2.3121	9.9083
1222	scaffold0224_50580	28.1	scaffold0224(48971,52189,+)	669	Luminal-binding protein 5 like;	32	0.3251	0.929	3.1623
1223	scaffold0030_2491325	10.2	scaffold0030(2489771,2492880,+)	617	Leukotriene A-4 hydrolase homolog like;	6	1.5417	1.0093	1.6904
1224	scaffold1259_1125	14.1	scaffold1259(153,2097,+)	313		4	1.1272	0.6194	1.1272
1225	scaffold0425_772122	10.2	scaffold0425(769260,774985,+)	499	DEAD-box ATP-dependent RNA helicase 8 like;	5	0.0449	0.2443	0.3631
1226	scaffold1186_122472	16.3	scaffold1186(120356,124589,+)	393	Ankyrin-1 like;	7	1.3062	0.631	1.2359
1227	scaffold0217_233037	5.5	scaffold0217(224032,242042,-)	584	Gibberellin 2-beta-dioxygenase like;	3	0.8091	1.1272	0.9727
1228	scaffold0153_391284	8.9	scaffold0153(388414,394154,-)	452	AP-4 complex subunit mu like;	3	0.4487	0.2128	0.6918
1229	scaffold0056_986803	19.6	scaffold0056(980903,992704,+)	404	26S proteasome non-ATPase regulatory subunit 4 homolog like;	9	1.2246	0.1019	1.0093
1230	scaffold0536_147342	3.7	scaffold0536(143758,151954,+)	1259	Uncharacterized calcium-binding protein C800.10c like;	4	0.1803	0.0946	0.7943
1231	scaffold0248_1005338	4.2	scaffold0248(1000234,1010443,+)	1266	Tubulin-folding cofactor D like;	5	2.0512	0.9908	2.0512
1232	scaffold0837_92171	50.9	scaffold0837(90674,93669,+)	844	Elongation factor 2 like;	66	5.8076	0.2377	3.5318
1233	scaffold0447_10672	15.6	scaffold0447(8852,12493,+)	579	Probable indole-3-acetic acid-amido synthetase GH3.5 like;	10	8.091	4.2073	5.7544
1234	scaffold0232_543819	8.8	scaffold0232(538753,548886,-)	376	Bifunctional aspartokinase/homoserine dehydrogenase like;	3	1.9231	1.8197	1.5849
1235	scaffold0238_1318735	16.2	scaffold0238(1317578,1319786,+)	198	40S ribosomal protein S9-2 like;	3	1.0568	0.9638	1.3428
1236	scaffold2655_16657	24.6	scaffold2655(16267,17047,+)	111	Acetyltransferase At1g77540 like;	4	0.4093	2.7797	2.4434
1237	scaffold4771_1953	36.1	scaffold4771(845,3061,+)	134	60S ribosomal protein L32-1 like;	5	2.8314	0.0131	2.3768
1238	scaffold1797_61489	49.6	scaffold1797(57913,65066,+)	757	Actin-97 like;	70	1.3932	0.4529	0.929
1239	scaffold0700_10372	24	scaffold0700(7820,12924,-)	585	Serine/threonine-protein phosphatase 2A 65 kDa regulatory subunit A beta isoform like;	17	1.7539	0.0402	1.9055
1240	scaffold0098_1730597	41.2	scaffold0098(1730451,1730744,-)	98		9	20.1372	0.4406	12.5893
1241	scaffold0742_483702	7.5	scaffold0742(480994,486411,-)	415	Probable alpha-amylase 2 like;	4	5.5976	0.1355	2.5119
1242	scaffold0422_943948	20.1	scaffold0422(940717,947180,-)	280	Tobamovirus multiplication protein 2A like;	4	2.3335	0.787	2.355
1243	scaffold0330_1157651	10.5	scaffold0330(1155087,1160215,+)	440	IAA-amino acid hydrolase ILR1-like 4 like;	4	5.3456	1.0471	14.1906
1244	scaffold0005_28735	38.4	scaffold0005(28341,29522,+)	394	S-adenosylmethionine synthase 2 like;	19	6.368	2.6062	8.091
1245	scaffold0625_117727	4.4	scaffold0625(110820,124634,-)	924	Calmodulin-binding transcription activator 5 like;	4	1.0765	1.1376	1.2134
1246	scaffold0665_353822	16.5	scaffold0665(352531,355114,-)	219	25.3 kDa vesicle transport protein like;	3	0.3281	0.5445	0.7727
1247	scaffold0491_804181	5.1	scaffold0491(803217,805145,+)	643	Exocyst complex component EXO70B1 like;	4	1.3305	1.6444	1.406
1248	scaffold0063_864852	12	scaffold0063(862745,866969,+)	285	Uncharacterized protein At1g03900 like;	4	19.0546	1.0375	15.9956
1249	scaffold0418_210977	9.8	scaffold0418(210212,212422,-)	318	WD-40 repeat-containing protein MSI1 like;	3	15.9956	0.5808	1.9055
1250	scaffold0344_717659	30.8	scaffold0344(717444,717875,+)	144	Pleckstrin homology domain-containing protein 1 like;	3	0.8472	1.3428	0.7047
1251	scaffold0377_109354	59	scaffold0377(108389,110320,+)	262	14-3-3 protein 6 like;	28	1.7865	0.5297	3.1915
1252	scaffold3103_1805	10.8	scaffold3103(361,3249,+)	335		3	0.8551	1.0471	0.8954
1253	scaffold0272_464669	18	scaffold0272(463263,466075,-)	903	Importin subunit beta-1 like;	18	3.0761	0.631	2.884
1254	scaffold0347_1062626	7.7	scaffold0347(1058492,1066761,-)	802	Protease 2 like;	4	0.3532	0.5916	0.955
1255	scaffold0140_538836	21.4	scaffold0140(537016,540657,-)	188	ADP-ribosylation factor-like protein 8B-A like;	3	0.1343	0.9817	0.0497
1256	scaffold0440_568305	39.3	scaffold0440(565268,571343,-)	314	Serine/threonine-protein phosphatase PP2A-4 catalytic subunit like;	14	1.3932	0.9638	1.2359
1257	scaffold1025_264479	7.3	scaffold1025(261464,267417,+)	618	Glucose-6-phosphate isomerase 1, chloroplastic like;	4	1.2359	1.1803	0.9376
1258	scaffold0272_37689	14.5	scaffold0272(36491,38240,+)	256	20 kDa chaperonin, chloroplastic like;	3	2.5351	1.3804	1.7865
1259	scaffold1215_63523	26.9	scaffold1215(61774,65273,+)	265	Ras-related protein RABA5d like;	10	0.0667	0.8551	0.1343
1260	scaffold0189_1430069	22.3	scaffold0189(1425010,1435128,-)	194	ADP-ribosylation factor like;	5	0.631	1.0093	0.4966
1261	scaffold2735_19601	39.3	scaffold2735(18306,20896,-)	113	Peptidyl-prolyl cis-trans isomerase FKBP12 like;	5	1.2706	0.0718	0.4246
1262	scaffold0246_852139	10.4	scaffold0246(848892,850999,-)	250	40S ribosomal protein S6 like;	4	0.955	0.5546	1.0093
1263	scaffold0957_172081	4.6	scaffold0957(172411,190186,-)	693	Phospholipase SGR2 like;	3	1.2589	0.7943	1.3183
1264	scaffold0037_1134608	9	scaffold0037(1128691,1140525,-)	392	Adipocyte plasma membrane-associated protein like;	3	0.7447	0.6607	0.9817
1265	scaffold0223_570841	18.9	scaffold0223(570126,571557,+)	165	60S ribosomal protein L21-1 like;	4	0.8872	0.879	0.9817
1266	scaffold1771_66078	11.5	scaffold1771(63639,68158,-)	339	Fructose-1,6-bisphosphatase, cytosolic like;	3	2.704	0.4875	4.0551
1267	scaffold0811_193972	16.3	scaffold0811(188211,199734,-)	914	Dynamin-2B like;	15	0.4571	0.1191	0.1941
1268	scaffold0137_983684	20.3	scaffold0137(982904,984544,+)	144	40S ribosomal protein S19-3 like;	3	5.5463	0.1514	8.3176
1269	scaffold0624_712430	1.2	scaffold0624(705718,719143,-)	2828	TPR and ankyrin repeat-containing protein 1 like;	4	1.4723	1.1803	1.4859
1270	scaffold1017_88298	13.1	scaffold1017(87374,89223,-)	260	E3 ubiquitin-protein ligase RNF31 like;	5	3.9446	0.166	4.2462
1271	scaffold0117_895757	5.8	scaffold0117(893503,898011,+)	539	Heparanase-like protein 1 like;	5	1.977	2.208	1.3062
1272	scaffold0197_700957	16.3	scaffold0197(700505,701410,-)	302		4	1.3932	0.9817	1.028
1273	scaffold1501_60777	13.5	scaffold1501(59544,62011,-)	283	Desumoylating isopeptidase 1 like;	3	2.3121	0.5702	0.492
1274	scaffold2855_9413	4.9	scaffold2855(5372,13454,+)	800		4	1.2359	1.5417	1.0965
1275	scaffold0782_24611	13.9	scaffold0782(23507,25715,-)	188	Abscisic acid receptor PYL8 like;	2	1.6904	0.9817	1.6749
1276	scaffold0127_1661223	11.9	scaffold0127(1641544,1680903,+)	347	Succinyl-CoA ligase [ADP-forming] subunit alpha-1, mitochondrial like;	5	0.4613	0.5808	0.9462
1277	scaffold1433_96782	7.2	scaffold1433(91962,101602,-)	516	Serine/threonine protein phosphatase 2A 55 kDa regulatory subunit B beta isoform like;	3	0.3467	0.4529	0.4571
1278	scaffold1019_282824	11.5	scaffold1019(281139,284509,+)	348	Probable choline kinase 2 like;	4	1.5136	0.9376	1.5276
1279	scaffold0312_328567	15.4	scaffold0312(328332,328802,+)	157	Probable E3 ubiquitin-protein ligase RHA2B like;	3	0.0685	0.8017	0.0614
1280	scaffold0426_717934	14.7	scaffold0426(716352,719516,-)	315	Autophagy-related protein 3 like;	3	1.1169	0.9204	0.9817
1281	scaffold0167_1256360	5.6	scaffold0167(1244558,1268162,-)	963		6	0.4742	1.5136	0.631
1282	scaffold1383_113476	14.1	scaffold1383(111839,115113,-)	342	Uridine nucleosidase 1 like;	3	0.955	1.0965	1.0965
1283	scaffold5025_4123	22.1	scaffold5025(3849,4397,+)	146	40S ribosomal protein S17-4 like;	3	1	0.8395	1.1272
1284	scaffold0926_11003	18.2	scaffold0926(9667,12465,+)	221	Vesicle transport v-SNARE 13 like;	5	5.8614	5.2	6.1944
1285	scaffold0808_226567	23.3	scaffold0808(226307,227532,+)	181	ATPase ASNA1 homolog like;	3	3.8726	5.8076	4.7424
1286	scaffold0045_2320349	15.9	scaffold0045(2319070,2321629,+)	297	Alpha-ketoglutarate-dependent dioxygenase alkB homolog 2 like;	3	0.52	0.1854	0.3076
1287	scaffold1192_48324	3	scaffold1192(44766,51882,+)	974	Mannosylglycoprotein endo-beta-mannosidase like;	2	1.1695	0.5916	0.6918
1288	scaffold0995_167273	17	scaffold0995(165399,169147,-)	225	Vacuolar protein sorting-associated protein 2 homolog 1 like;	3	0.7112	0.8472	0.7586
1289	scaffold0094_2253801	7.7	scaffold0094(2249733,2257869,+)	727	DENN domain-containing protein 5B like;	4	0.9817	1.0864	0.7798
1290	scaffold0003_5341146	8.6	scaffold0003(5338851,5343441,+)	535	Importin subunit alpha-1 like;	3	1.1482	0.9817	1.3183
1291	scaffold2430_16571	9.9	scaffold2430(14827,18315,-)	393		3	1.3677	0.037	0.9908
1292	scaffold0434_531980	11.3	scaffold0434(531409,532551,-)	381	UPF0496 protein At2g18630 like;	4	0.1432	1.0375	0.0887
1293	scaffold0767_322969	5	scaffold0767(320493,325446,-)	545	Phospho-2-dehydro-3-deoxyheptonate aldolase 1, chloroplastic like;	3	2.0701	0.912	0.2399
1294	scaffold1567_68528	5.8	scaffold1567(65434,71622,-)	658	Histone deacetylase 5 like;	4	3.5975	0.7656	4.6989
1295	scaffold2827_11164	22.9	scaffold2827(11018,16529,+)	1182	Coatomer subunit alpha-1 like;	26	0.9817	0.8551	1.0864
1296	scaffold0397_504036	3.2	scaffold0397(499310,508762,+)	853		3	1.5276	0.053	1.9588
1297	scaffold0539_194494	7.1	scaffold0539(193727,195214,+)	337	Desiccation-related protein PCC13-62 like;	3	3.9811	0.0384	2.355
1298	scaffold0160_1468876	10.3	scaffold0160(1467381,1470372,+)	479	Glucan endo-1,3-beta-glucosidase 8 like;	3	3.4041	0.631	3.6983
1299	scaffold0312_458539	7.5	scaffold0312(455245,461833,+)	417	60S ribosomal protein L18-2 like;	4	1.1272	1	1.0186
1300	scaffold0303_263862	16	scaffold0303(259921,267803,-)	276	Pyrroline-5-carboxylate reductase like;	4	0.3664	0.2355	0.5598
1301	scaffold0674_9551	24.7	scaffold0674(5143,13959,+)	888	Coatomer subunit gamma-2 like;	19	2.7797	0.0445	3.2211
1302	scaffold0280_1212861	10.6	scaffold0280(1211892,1213831,-)	256	Reticulon-like protein B2 like;	4	2.5351	0.0118	1.8535
1303	scaffold1148_59630	11.9	scaffold1148(56500,62732,-)	505	Phosphomevalonate kinase like;	4	1.0471	0.7311	1.3677
1304	scaffold0244_171715	21	scaffold0244(168818,174612,-)	163	Transcription factor BTF3 like;	3	6.792	0.2228	7.5162
1305	scaffold0280_1300153	15.2	scaffold0280(1298200,1302107,-)	356	Protein SGT1 homolog B like;	5	1.3183	1.0666	1.2942
1306	scaffold0016_1634576	21.5	scaffold0016(1632353,1636492,+)	727	Probable glutamate--tRNA ligase, cytoplasmic like;	17	1.6904	1.3428	1.9953
1307	scaffold1060_163203	11.7	scaffold1060(161101,165306,-)	470	Histone deacetylase 6 like;	4	1.0666	1.028	1.2706
1308	scaffold0222_1387404	7.8	scaffold0222(1379703,1395106,-)	793	Protein PAT1 homolog 1 like;	4	0.863	1.3677	1.0965
1309	scaffold0388_667476	19.8	scaffold0388(662589,672232,+)	745	Vacuolar proton ATPase a3 like;	13	1.2942	0.8954	1.4322
1310	scaffold0056_1030887	26.2	scaffold0056(1029490,1032284,-)	127		3	0.8872	0.9817	1.0471
1311	scaffold0340_38704	12.4	scaffold0340(35720,41688,-)	1015	Eukaryotic translation initiation factor 3 subunit A like;	11	4.1687	1.6749	4.4055
1312	scaffold0762_344546	4.3	scaffold0762(337756,351336,+)	1055	Alpha-aminoadipic semialdehyde synthase like;	3	1.2023	0.8395	0.9908
1313	scaffold0780_86488	16.6	scaffold0780(85589,87613,-)	230	Coiled-coil domain-containing protein 124-A like;	3	1.3677	1.028	1.3062
1314	scaffold0026_745131	65.2	scaffold0026(744601,745430,-)	113	60S acidic ribosomal protein P1-3 like;	5	1.1169	0.2606	5.1051
1315	scaffold0276_894591	55.4	scaffold0276(893790,895410,+)	194	Ras-related protein RABD2a like;	30	0.0453	0.8872	0.0581
1316	scaffold1584_75523	9.6	scaffold1584(74098,76948,+)	408		3	1.0765	0.871	1.0965
1317	scaffold0315_1134324	54.9	scaffold0315(1132638,1136010,-)	424	Glyceraldehyde-3-phosphate dehydrogenase, cytosolic like;	58	8.3946	0.5012	5.9704
1318	scaffold0690_4177	10.4	scaffold0690(2456,5716,+)	551	Ketol-acid reductoisomerase, chloroplastic like;	6	28.0543	0.1294	22.2844
1319	scaffold0733_377024	6.3	scaffold0733(373774,380274,+)	510	Xaa-Pro dipeptidase like;	3	9.0365	3.1623	1.4859
1320	scaffold0303_1107562	13.9	scaffold0303(1106950,1108175,-)	239	Heme-binding protein 2 like;	4	6.1944	0.1786	5.2481
1321	scaffold1611_64744	27.8	scaffold1611(64383,65106,-)	145		3	9.5499	7.2444	10.9648
1322	scaffold1123_86419	49.3	scaffold1123(86204,89261,+)	208	Ras-related protein RABH1e like;	11	0.078	1.5704	0.0429
1323	scaffold0342_841159	10.8	scaffold0342(823460,858859,-)	894	Transportin-1 like;	8	0.7656	0.0752	0.9376
1324	scaffold0642_690645	13.1	scaffold0642(685185,696106,-)	474	Casein kinase I isoform delta- like;	6	0.8472	1.1912	0.879
1325	scaffold0105_23899	12.3	scaffold0105(21245,26570,+)	400	Methionine aminopeptidase 1A like;	3	0.787	0.7516	0.8017
1326	scaffold1102_184375	4.9	scaffold1102(181443,187307,+)	1263	Serine/threonine-protein kinase EDR1 like;	7	3.0761	6.4269	0.4018
1327	scaffold0125_241249	4	scaffold0125(237711,244787,-)	832	Syntaxin-binding protein 5 like;	3	17.0608	0.2249	18.3654
1328	scaffold0352_267803	6.9	scaffold0352(263225,272321,-)	407	Chaperone protein dnaJ 15 like;	3	0.8318	1.0765	0.8395
1329	scaffold2007_6152	13	scaffold2007(3374,8930,-)	354	Probable cytosolic iron-sulfur protein assembly protein CIAO1 homolog like;	7	1.4859	0.8241	1.2359
1330	scaffold0541_384219	8.6	scaffold0541(381395,387044,+)	361	Altered inheritance of mitochondria protein 32 like;	3	1.9231	0.6855	1.2589
1331	scaffold1906_40854	2.5	scaffold1906(29617,52091,-)	1071	Serine/threonine-protein kinase EDR1 like;	2	1.0568	1.2246	0.8872
1332	scaffold0698_337668	37.1	scaffold0698(331885,343451,-)	743	Vesicle-fusing ATPase like;	24	1.2246	1.2246	1.4191
1333	scaffold0762_390659	7.3	scaffold0762(378588,402730,-)	1811	Brefeldin A-inhibited guanine nucleotide-exchange protein 5 like;	11	3.767	0.1871	3.4041
1334	scaffold1523_80564	11.5	scaffold1523(79127,82002,-)	245	Putative glutamine amidotransferase YLR126C like;	3	2.5586	1.1169	1.4454
1335	scaffold0390_800527	61	scaffold0390(799396,801658,-)	160	Eukaryotic translation initiation factor 5A like;	19	1.3305	0.9376	1.3428
1336	scaffold0003_5451345	5.9	scaffold0003(5449175,5453516,-)	628	Glucose-6-phosphate 1-dehydrogenase 4, chloroplastic like;	3	0.6607	0.863	0.7586
1337	scaffold1479_30826	9.5	scaffold1479(28326,33327,+)	390	Indole-3-glycerol phosphate synthase, chloroplastic like;	3	0.879	0.7447	0.7943
1338	scaffold0814_147618	18.6	scaffold0814(145383,150773,-)	383	Ubiquitin receptor RAD23c like;	9	1.1376	1.028	1.1588
1339	scaffold0426_337509	28.2	scaffold0426(336856,338163,-)	125	40S ribosomal protein S20-1 like;	5	0.5808	0.1528	0.7379
1340	scaffold1460_39844	10.3	scaffold1460(39333,40355,-)	341	Inositol-tetrakisphosphate 1-kinase 1 like;	4	0.5248	0.4207	0.1614
1341	scaffold2378_23806	20.3	scaffold2378(23483,24130,-)	188	Outer membrane lipoprotein Blc like;	4	0.0773	2.466	0.9462
1342	scaffold4605_1936	18.8	scaffold4605(20,3852,+)	171	Uncharacterized protein At5g01610 like;	3	1.0471	1.556	1.0965
1343	scaffold0079_2478833	15	scaffold0079(2478352,2479314,+)	321	Probable carboxylesterase 2 like;	3	0.5808	0.879	0.0673
1344	scaffold0112_19680	27.2	scaffold0112(11688,26093,-)	299	DNA damage-inducible protein 1 like;	9	1.6144	0.5346	1.9409
1345	scaffold1810_29299	20.6	scaffold1810(26766,31832,+)	307	Serine/threonine-protein phosphatase PP2A catalytic subunit like;	5	0.9908	1.1912	0.9727
1346	scaffold2391_23760	16.6	scaffold2391(21598,25923,+)	260	COP9 signalosome complex subunit 7 like;	3	1.1169	0.7379	1.1169
1347	scaffold0520_189615	16.1	scaffold0520(188438,195569,+)	218	Uncharacterized protein YwbO like;	4	0.5346	1.3677	0.4325
1348	scaffold0513_865091	5.9	scaffold0513(863940,865911,+)	392	Serine/threonine-protein phosphatase 2A activator like;	2	2.9648	2.9923	2.6792
1349	scaffold0831_364777	8.7	scaffold0831(361524,368031,-)	243	Tubulin-folding cofactor B like;	2	2.1878	0.0296	2.5119
1350	scaffold0076_165227	30.5	scaffold0076(164279,166175,-)	204	Peptidyl-prolyl cis-trans isomerase CYP19-4 like;	10	1.7219	0.3499	4.0926
1351	scaffold0100_1121477	47.4	scaffold0100(1120529,1122426,+)	157	SKP1-like protein 1B like;	6	1.2359	1.028	1.6144
1352	scaffold0674_51398	19	scaffold0674(48906,53890,-)	470	Cyclase-associated protein 1 like;	13	2.729	0.3733	1.8707
1353	scaffold0878_424257	47	scaffold0878(423585,425049,+)	169	Translationally-controlled tumor protein homolog like;	10	6.2517	0.929	5.0119
1354	scaffold0511_37589	5.7	scaffold0511(32451,42727,-)	528	Probable bifunctional methylthioribulose-1-phosphate dehydratase/enolase-phosphatase E1 like;	3	1.6749	0.4365	1.6293
1355	scaffold0005_99542	10	scaffold0005(97308,101253,-)	270	2-Cys peroxiredoxin BAS1-like, chloroplastic like;	3	0.8241	0.1343	0.9036
1356	scaffold1348_38766	6.8	scaffold1348(31571,45962,+)	427	E3 ubiquitin-protein ligase RGLG2 like;	3	0.4613	0.5152	0.413
1357	scaffold0115_375956	8.1	scaffold0115(374925,376987,+)	593	Patellin-3 like;	6	0.8318	0.871	0.9462
1358	scaffold0563_490483	7.9	scaffold0563(488258,492574,+)	380	BRCA1-A complex subunit BRE like;	4	1.0666	6.2517	2.3988
1359	scaffold0139_749308	20.5	scaffold0139(746612,751203,+)	250	Palmitoyl-protein thioesterase 1 like;	4	3.6644	0.0525	3.1623
1360	scaffold0774_13246	12.3	scaffold0774(7160,19333,-)	327	mRNA-decapping enzyme subunit 2 like;	3	21.0863	0.1038	20.1372
1361	scaffold1789_30654	6.9	scaffold1789(28283,33025,+)	378	Guanine nucleotide-binding protein subunit beta-2 like;	2	0.8241	1.0864	0.8318
1362	scaffold1465_23608	37.9	scaffold1465(21777,25439,+)	766	5-methyltetrahydropteroyltriglutamate--homocysteine methyltransferase like;	55	1.1169	0.8551	0.9204
1363	scaffold0630_377505	5.6	scaffold0630(375990,379021,+)	487	Transcription factor VOZ1 like;	3	1.1169	0.011	0.8551
1364	scaffold2860_1413	11.7	scaffold2860(37,2790,+)	249	Ubiquitin-like domain-containing CTD phosphatase like;	2	2.5351	2.5823	2.6303
1365	scaffold0083_188603	3.3	scaffold0083(187092,190114,-)	629		2	1.1376	1.0471	1.3062
1366	scaffold0548_735823	8.1	scaffold0548(734385,737128,+)	261	40S ribosomal protein S3a like;	3	6.6681	1.6144	9.7275
1367	scaffold1103_138670	15.5	scaffold1103(137522,140100,+)	208	60S ribosomal protein L13-2 like;	2	0.2754	0.0111	0.3837
1368	scaffold0444_197203	42.7	scaffold0444(191049,203417,-)	261	14-3-3-like protein D like;	17	2.1281	0.169	1.3305
1369	scaffold1686_66572	11.4	scaffold1686(64870,67754,-)	307	Putative glucose-6-phosphate 1-epimerase like;	5	2.0324	1.406	1.7219
1370	scaffold1571_86503	8	scaffold1571(85155,87851,-)	301	Ubiquitin thioesterase otubain- like;	3	3.342	0.0111	2.8314
1371	scaffold1144_174540	8	scaffold1144(173827,175254,+)	476	UDP-glycosyltransferase 89B1 like;	4	1.3428	1.1803	1.3305
1372	scaffold0429_441182	6.6	scaffold0429(439394,442971,+)	473	UBX domain-containing protein 6 like;	2	1.0765	0.929	0.9376
1373	scaffold0245_353154	30.7	scaffold0245(350204,356104,-)	516	Glucose-6-phosphate 1-dehydrogenase, cytoplasmic isoform 2 like;	17	1.2474	0.6792	1.3305
1374	scaffold0198_796500	7.7	scaffold0198(795307,796407,+)	367	24-methylenesterol C-methyltransferase 2 like;	2	0.5649	0.4207	0.5105
1375	scaffold0786_269546	12	scaffold0786(268713,270733,-)	217		5	0.0384	0.6982	0.0711
1376	scaffold1533_95492	9.7	scaffold1533(94810,96443,-)	330	Vestitone reductase like;	2	1.5996	1.0186	1.3428
1377	scaffold1340_26016	9.1	scaffold1340(23926,28106,-)	582	Peptidyl-prolyl cis-trans isomerase FKBP65 like;	5	16.7494	11.8032	15.7036
1378	scaffold0870_212285	9.4	scaffold0870(211576,212995,+)	192	40S ribosomal protein S7 like;	2	0.2128	0.227	1.5996
1379	scaffold0095_2074149	17	scaffold0095(2071886,2076413,-)	201	Eukaryotic translation initiation factor isoform 4E-2 like;	3	4.4055	0.6607	5.1523
1380	scaffold0457_538964	61.6	scaffold0457(534095,539479,-)	290	Alpha-soluble NSF attachment protein 2 like;	20	3.4041	0.3311	2.0324
1381	scaffold1401_118043	14.1	scaffold1401(116094,119993,+)	277		2	0.9817	1.1695	2.1677
1382	scaffold0283_54035	8.4	scaffold0283(53544,54526,+)	262	GEM-like protein 5 like;	2	8.5507	1.5276	6.2517
1383	scaffold1142_21907	6	scaffold1142(16522,27292,+)	499	Zinc-metallopeptidase, peroxisomal like;	3	1.1912	0.8017	1.4322
1384	scaffold0170_1739037	5.2	scaffold0170(1734931,1743144,+)	676	Acyl-CoA-binding domain-containing protein 4 like;	3	1.2942	0.0125	1.9409
1385	scaffold0004_1242726	4.2	scaffold0004(1238558,1246895,-)	1012		4	1.1588	1.2706	1.5704
1387	scaffold0552_401921	38.7	scaffold0552(399671,404171,-)	515	Aspartic proteinase A1 like;	27	2.208	0.4325	0.7586
1388	scaffold0312_546108	7.8	scaffold0312(544510,547706,-)	486	Adenylosuccinate synthetase 2, chloroplastic like;	2	1.3677	0.6486	1.3804
1389	scaffold1160_94208	5.3	scaffold1160(89537,98880,+)	414	Squalene synthase like;	2	1.3062	1.4588	1.556
1390	scaffold0312_365737	2.9	scaffold0312(356994,374481,-)	893		2	0.1432	0.1259	0.4656
1391	scaffold0965_64186	10.3	scaffold0965(63735,64637,+)	301	E3 ubiquitin-protein ligase RING1 like;	2	1.8365	1.4454	2.3988
1392	scaffold0292_175859	30	scaffold0292(174437,177281,+)	488	Probable 26S proteasome non-ATPase regulatory subunit 3 like;	19	1.4191	0.8091	2.9107
1393	scaffold0315_883988	12.1	scaffold0315(882296,885681,+)	183	60S ribosomal protein L17-2 like;	5	7.9433	0.02	10.8643
1394	scaffold3990_4611	4.3	scaffold3990(2629,6593,-)	650	Protein kinase G11A like;	2	0.5495	0.2655	0.3802
1395	scaffold0217_386697	5.1	scaffold0217(384379,389441,-)	469	3-oxoacyl-[acyl-carrier-protein] synthase I, chloroplastic like;	2	1.6596	1.0471	1.3428
1396	scaffold0583_267374	4	scaffold0583(235800,298949,-)	1135	Coatomer subunit beta'-2 like;	4	0.2208	0.4831	0.1419
1397	scaffold0378_547469	9.3	scaffold0378(542127,552812,-)	440		4	1.0666	2.2284	0.879
1398	scaffold0731_304499	7.6	scaffold0731(301987,307011,+)	343	tRNA wybutosine-synthesizing protein 4 like;	3	1.1272	0.8241	0.9462
1399	scaffold0868_28279	2	scaffold0868(24386,32173,-)	1610		3	0.9638	0.4285	1.0965
1400	scaffold0887_432334	5	scaffold0887(429143,435526,-)	379	Protein pelota like;	3	0.2965	1.4859	0.0863
1401	scaffold2185_12221	5.6	scaffold2185(367,24076,+)	682	Heat shock 70 kDa protein, mitochondrial like;	3	0.7047	0.9204	0.7516
1402	scaffold0811_9313	3.9	scaffold0811(4827,13799,+)	763	WD repeat-containing protein 48 like;	3	0.6607	0.4571	0.5012
1403	scaffold1790_2435	11	scaffold1790(1640,3230,-)	246	N(6)-adenine-specific DNA methyltransferase 2 like;	2	3.8726	0.1076	2.884
1404	scaffold1742_59908	8.4	scaffold1742(59283,60533,-)	417	Trafficking protein particle complex subunit 12 like;	3	1.0568	0.912	1.1695
1405	scaffold1740_20845	20.1	scaffold1740(18754,22936,-)	205	Proteasome subunit beta type-3-A like;	3	2.5823	1.1695	2.6303
1406	scaffold0612_699186	4.5	scaffold0612(696412,701961,+)	423	TLD domain-containing protein 1 like;	2	0.1995	0.9908	0.1644
1407	scaffold0625_1132	71.9	scaffold0625(470,1794,-)	375	Glucan endo-1,3-beta-glucosidase, basic vacuolar isoform like;	164	1.2246	0.0847	0.8017
1408	scaffold0024_863217	6.8	scaffold0024(862770,864842,-)	620	SEC1 family transport protein SLY1 like;	3	2.2491	1.2942	2.1878
1409	scaffold3300_9730	12.2	scaffold3300(8684,10776,+)	231	Thioredoxin domain-containing protein PLP3B like;	2	0.6081	0.787	0.5395
1410	scaffold0013_1906057	10.2	scaffold0013(1904320,1907794,-)	216	Coiled-coil domain-containing protein 25 like;	2	1.028	0.9727	0.9376
1411	scaffold0398_774686	2.9	scaffold0398(769815,779558,-)	697		2	2.2699	1.2474	2.6303
1412	scaffold0647_478083	11.8	scaffold0647(477339,478827,+)	222	Protein LURP-one-related 15 like;	2	0.2148	1.4997	0.1585
1413	scaffold0698_272490	7.8	scaffold0698(270894,274086,-)	501	Serine/threonine-protein kinase HT1 like;	2	0.9638	0.0731	0.5861
1414	scaffold4700_1359	6.6	scaffold4700(490,2228,+)	291	RNA-binding protein 24 like;	2	0.871	0.5702	0.787
1415	scaffold0565_212302	20	scaffold0565(212069,216717,-)	161	Peptidyl-prolyl cis-trans isomerase-like 3 like;	3	6.0813	0.0488	4.9204
1416	scaffold0592_476577	1.8	scaffold0592(467021,486133,+)	1798	Nuclear pore complex protein Nup214 like;	3	0.4875	0.1803	0.3908
1417	scaffold0357_448044	3.9	scaffold0357(441729,454359,+)	841	Exocyst complex component SEC10 like;	3	0.9908	1.0471	1.2246
1418	scaffold0909_21374	7.3	scaffold0909(20796,21953,+)	386	Protein RMD5 homolog A like;	3	1.0666	1	1.803
1419	scaffold0250_127260	1.5	scaffold0250(112853,141667,-)	1911	E3 ubiquitin-protein ligase listerin like;	4	1	1.0186	0.9638
1420	scaffold0852_134615	16.8	scaffold0852(133906,135325,+)	126	KxDL motif-containing protein 1 like;	3	0.7244	0.8872	0.6792
1421	scaffold1592_9573	44.9	scaffold1592(61,19085,-)	611	Vesicle-fusing ATPase like;	23	1.1588	1.3305	1.3183
1422	scaffold0536_93824	24.2	scaffold0536(92556,94656,+)	199	Cancer-related nucleoside-triphosphatase like;	4	0.7943	2.5351	0.912
1423	scaffold0957_264288	3.4	scaffold0957(249884,278693,+)	789	Uncharacterized acetyltransferase At3g50280 like;	2	0.8872	0.5297	1.0375
1424	scaffold0128_1243168	25.8	scaffold0128(1243472,1244108,-)	121	Citrate-binding protein like;	3	1.3552	0.3802	0.5916
1425	scaffold0001_6210317	7.2	scaffold0001(6208339,6211744,+)	277	Cinnamoyl-CoA reductase 1 like;	3	2.9923	0.4406	2.6792
1426	scaffold0262_873735	16.3	scaffold0262(871972,874621,-)	246	Reticulon-like protein B8 like;	3	0.4613	0.2421	0.4831
1427	scaffold0389_369766	5.3	scaffold0389(368612,370920,+)	420	LanC-like protein GCL2 like;	2	1.0375	1.3932	0.929
1428	scaffold1755_60991	23.7	scaffold1755(57459,64523,+)	807	Probable methionine--tRNA ligase like;	18	2.5586	0.4875	2.3121
1429	scaffold0114_311530	17.5	scaffold0114(310477,313916,-)	138	40S ribosomal protein S24-2 like;	2	0.673	0.1236	0.7586
1430	scaffold0168_1857554	8.3	scaffold0168(1855559,1859550,+)	315	Tryptophan synthase alpha chain, chloroplastic like;	2	1.0186	1.0864	0.7798
1431	scaffold0121_179441	42.6	scaffold0121(178609,180274,-)	252	Carbonic anhydrase 2, chloroplastic like;	15	0.3342	0.4699	0.7586
1432	scaffold0789_471474	2.5	scaffold0789(467947,475001,-)	1128	Nuclear export mediator factor NEMF homolog like;	3	2.5119	1.0765	2.1878
1433	scaffold1871_1119	7.5	scaffold1871(640,1599,+)	320	UDP-glycosyltransferase 71C5 like;	3	29.9226	0.0466	24.6604
1434	scaffold1107_234788	71.5	scaffold1107(233647,235930,+)	208	Ras-related protein Rab7 like;	20	0.0373	0.6607	0.0302
1435	scaffold0439_954872	13.3	scaffold0439(951156,958589,+)	597	Phosphatidylinositol 3,4,5-trisphosphate 3-phosphatase and dual-specificity protein phosphatase PTEN like;	5	0.9727	1.0375	0.9036
1436	scaffold0091_33093	17.4	scaffold0091(31674,34512,+)	237	Stem-specific protein TSJT1 like;	3	1.4322	1.2359	1.3428
1437	scaffold1565_84776	37.8	scaffold1565(80371,89182,-)	536	T-complex protein 1 subunit zeta like;	30	0.8954	0.2729	1.9055
1438	scaffold0049_2100661	65.5	scaffold0049(2089124,2112199,-)	201	Ras-related protein RABF2a like;	17	0.0955	2.1878	0.1138
1439	scaffold0412_835966	4	scaffold0412(823384,848548,+)	2982	BEACH domain-containing protein lvsC like;	9	0.8091	0.5916	0.7943
1440	scaffold0129_2035157	2.1	scaffold0129(2017026,2053289,-)	1218		2	0.7178	0.7727	0.7244
1441	scaffold0564_650304	23	scaffold0564(650778,651080,-)	101	Probable steroid-binding protein 3 like;	3	0.8395	0.5808	0.7379
1442	scaffold0770_368179	16.6	scaffold0770(364908,371451,-)	531	Calcium-dependent protein kinase 3 like;	12	0.0466	0.8954	0.0479
1443	scaffold0474_832819	8.2	scaffold0474(827458,838180,+)	524	NEDD8-activating enzyme E1 regulatory subunit like;	3	5.3456	0.5445	4.4875
1444	scaffold0160_1784930	17.5	scaffold0160(1783436,1786424,-)	230	Vacuolar protein sorting-associated protein 24 homolog 1 like;	2	0.5012	0.912	0.5916
1445	scaffold0013_306872	20.5	scaffold0013(304873,308470,-)	387	Mevalonate kinase like;	7	0.6138	0.879	0.5916
1446	scaffold1221_41206	4.1	scaffold1221(39621,42792,+)	715		3	4.4875	1.0765	15.1356
1447	scaffold0080_216703	4.4	scaffold0080(214839,218567,-)	702	YTH domain-containing family protein 2 like;	2	2.1281	0.6486	2.1281
1448	scaffold0631_724082	11.6	scaffold0631(722178,725987,-)	130	Protein yippee- like;	2	0.8241	0.9376	0.8551
1449	scaffold0730_174280	5.5	scaffold0730(173628,174932,-)	435	Glycylpeptide N-tetradecanoyltransferase 1 like;	2	0.955	0.7178	0.8395
1450	scaffold1938_21239	37.2	scaffold1938(20749,21729,-)	87	40S ribosomal protein S27-2 like;	7	0.3342	1.0471	1.2589
1451	scaffold1375_110021	18.3	scaffold1375(107634,112408,+)	552	6-phosphofructokinase 3 like;	8	0.9817	0.863	1.1482
1452	scaffold0276_689483	3.4	scaffold0276(685847,693120,+)	1914	Eukaryotic translation initiation factor 4G like;	6	1.1803	1.1272	1.1912
1453	scaffold2917_10363	2.5	scaffold2917(1053,20418,+)	1088	Uncharacterized oxidoreductase YgbJ like;	3	0.871	1.3428	1.1912
1454	scaffold0435_20680	6.1	scaffold0435(14933,26427,-)	344	Exonuclease 3'-5' domain-containing protein 1 like;	2	1.1803	0.673	0.787
1455	scaffold2326_29780	14.2	scaffold2326(29526,30035,-)	170		6	2.3768	0.3565	0.8318
1456	scaffold0907_391742	14.4	scaffold0907(391086,392399,-)	438	Eukaryotic peptide chain release factor subunit 1-3 like;	5	0.8318	0.6486	0.8318
1457	scaffold0669_246344	12.3	scaffold0669(235997,256691,+)	309	GLABRA2 expression modulator like;	3	1.0093	0.8954	1.1588
1458	scaffold0040_2931709	27.5	scaffold0040(2931411,2932007,+)	103		5	7.9433	0.3342	4.6132
1459	scaffold0473_868845	4.5	scaffold0473(859355,878335,-)	777	Protein transport protein SEC23 like;	3	1.0666	1.4997	1.1066
1460	scaffold1426_13445	23.1	scaffold1426(13191,13700,+)	170	17.9 kDa class II heat shock protein like;	3	1.7219	0.0231	0.9727
1461	scaffold0924_143148	5.1	scaffold0924(136268,150029,-)	608	Beta-glucosidase BoGH3B like;	3	0.5808	0.2377	0.7178
1462	scaffold0014_70422	4.2	scaffold0014(66390,74670,+)	434	COP9 signalosome complex subunit 2 like;	2	4.6559	0.0417	0.7112
1463	scaffold0935_217112	11	scaffold0935(214964,219261,-)	329	3-oxoacyl-[acyl-carrier-protein] reductase 1, chloroplastic like;	4	1.2246	0.0661	0.863
1465	scaffold0101_1807711	12.4	scaffold0101(1806421,1809001,-)	268	Proline synthase co-transcribed bacterial homolog protein like;	3	0.6792	8.3176	0.7656
1466	scaffold2417_4164	8	scaffold2417(3163,5165,+)	327	Pirin-like protein like;	3	1.3428	1.1272	0.5346
1467	scaffold1760_39703	9.5	scaffold1760(39354,40052,-)	233	Probable acetyltransferase NATA1- like;	2	12.942	3.6983	16.1436
1468	scaffold0677_241514	10.6	scaffold0677(234546,248483,+)	1053	Exportin-7 like;	10	0.8395	0.6982	0.6668
1469	scaffold0105_1249118	17.8	scaffold0105(1248432,1249919,-)	496	6-phosphogluconate dehydrogenase, decarboxylating 2, chloroplastic like;	10	0.4169	1.1376	0.3499
1470	scaffold0299_386116	17.3	scaffold0299(384336,401750,-)	290	Protein usf like;	7	1.5417	1.0186	1.4454
1471	scaffold0658_319958	6.5	scaffold0658(317096,322820,+)	554	Dihydrolipoyllysine-residue acetyltransferase component 2 of pyruvate dehydrogenase complex, mitochondrial like;	4	2.3988	1.3062	4.9659
1472	scaffold1436_6085	45.4	scaffold1436(5319,6852,+)	87	Copper transport protein ATX1 like;	6	2.5119	0.7727	2.0701
1473	scaffold1416_107064	7.6	scaffold1416(105048,111241,+)	381	Translation initiation factor eIF-2B subunit delta like;	3	4.9659	5.9156	9.4624
1474	scaffold0376_1118519	4.2	scaffold0376(1115811,1121228,-)	692		2	1.0666	0.879	0.9376
1475	scaffold0804_490692	5.2	scaffold0804(485635,495749,-)	503	Zinc finger protein ZPR1 like;	2	0.9204	0.3162	1.1803
1476	scaffold0781_436923	2.4	scaffold0781(433686,440161,-)	1056	Pumilio homolog 2 like;	2	1.4454	2.2909	1.7701
1477	scaffold0277_604446	6.4	scaffold0277(603881,605011,-)	377		2	1.2474	1.3552	1.5276
1478	scaffold0260_263833	14.5	scaffold0260(262031,265636,-)	228	Rho GDP-dissociation inhibitor 1 like;	2	1.0375	0.6546	0.8017
1479	scaffold1200_191318	6.3	scaffold1200(188629,194008,-)	461	LL-diaminopimelate aminotransferase, chloroplastic like;	2	1.4454	1.1588	1.1803
1480	scaffold0168_1672075	19.1	scaffold0168(1670818,1673333,+)	153	40S ribosomal protein S15 like;	3	8.3946	2.2491	8.3946
1481	scaffold1686_15528	7.1	scaffold1686(11718,19339,-)	869	Golgin candidate 6 like;	5	3.4041	1.3062	2.466
1482	scaffold4235_6773	13	scaffold4235(5525,8022,-)	354	Peroxidase 12 like;	4	0.787	0.6982	1.1376
1483	scaffold0013_3408463	29.4	scaffold0013(3406323,3410603,+)	103		3	0.6427	0.5346	0.7047
1484	scaffold0031_2410702	3.8	scaffold0031(2409492,2411912,-)	807	Exocyst complex component SEC15B like;	3	0.8166	1.0864	0.8551
1485	scaffold0946_244884	7.1	scaffold0946(243227,246541,+)	339	Cinnamoyl-CoA reductase 1 like;	3	0.9817	0.7311	0.6368
1486	scaffold0809_23870	3.9	scaffold0809(21100,26641,-)	491	Phosphoethanolamine N-methyltransferase 1 like;	2	0.912	0.955	1.0765
1487	scaffold0658_249466	21.3	scaffold0658(247692,251240,+)	184	Coatomer subunit zeta-2 like;	3	4.2855	0.6855	2.3335
1488	scaffold1252_123875	5.4	scaffold1252(122388,125363,+)	482	Histidine decarboxylase like;	2	12.5893	1.3428	9.6383
1489	scaffold0069_341729	6.8	scaffold0069(341041,342417,+)	459		2	0.6026	1.2134	1.7378
1490	scaffold0073_653695	6	scaffold0073(652811,654580,-)	316	Transcription factor MYB1R1 like;	2	23.7684	1.0666	27.2898
1491	scaffold0756_489579	3.4	scaffold0756(483962,495196,-)	670	Probable metal-nicotianamine transporter YSL6 like;	2	1.2589	0.9204	1.3552
1492	scaffold0128_1808979	5.8	scaffold0128(1806615,1811343,+)	330	Probable 2-oxoglutarate-dependent dioxygenase At3g49630 like;	2	1.9055	0.0108	1.8197
1493	scaffold0185_632387	17.3	scaffold0185(632071,632704,-)	151	Protein EARLY RESPONSIVE TO DEHYDRATION 15 like;	2	0.4831	0.2992	0.1629
1494	scaffold0333_1216365	19.8	scaffold0333(1210649,1222082,-)	482	Phosphoglycerate kinase, chloroplastic like;	14	8.3176	0.3837	2.3121
1495	scaffold0071_1686913	21.5	scaffold0071(1684981,1688846,+)	438	Aspartate aminotransferase 3, chloroplastic like;	8	2.2699	1.0093	1.1169
1497	scaffold0041_38281	33	scaffold0041(38007,38555,+)	183	Protein LIGHT-DEPENDENT SHORT HYPOCOTYLS 10 like;	7	0.5152	0.879	0.4529
1498	scaffold0451_652490	10.5	scaffold0451(650278,654702,-)	515	Aspartic proteinase like;	4	2.1478	3.342	0.9376
1499	scaffold0071_1321322	19.2	scaffold0071(1320853,1323663,+)	251		6	0.0692	0.5346	1.2942
1500	scaffold0813_129981	17	scaffold0813(128059,131904,+)	295	Tetratricopeptide repeat protein 1 like;	5	2.4889	0.0429	1.2474
1501	scaffold0623_449268	11.9	scaffold0623(447382,450954,+)	345	2-alkenal reductase (NADP(+)-dependent) like;	3	3.1623	0.2805	5.2
1502	scaffold0759_11540	13.3	scaffold0759(11086,11994,-)	303	Probable pyridoxal biosynthesis protein PDX1.2 like;	3	0.4699	0.0207	3.5975
1503	scaffold0834_189908	6.4	scaffold0834(187846,191970,-)	438	Polyadenylate-binding protein RBP45B like;	4	1.3062	0.6855	1.1066
1504	scaffold1779_4220	38.5	scaffold1779(4005,4436,-)	144	Pleckstrin homology domain-containing protein 1 like;	4	0.5916	0.2805	0.1977
1505	scaffold1509_33872	7.7	scaffold1509(32292,35161,+)	325	Probable E3 ubiquitin-protein ligase LOG2 like;	3	0.2512	0.9638	0.2466
1506	scaffold3022_9309	4.7	scaffold3022(151,18467,-)	1023	Lysosomal alpha-mannosidase like;	5	2.6062	1.0375	1.5276
1507	scaffold0025_3216720	7.1	scaffold0025(3215123,3218318,-)	353	Nicotinate-nucleotide pyrophosphorylase [carboxylating], chloroplastic like;	2	0.9727	0.9638	1.0186
1508	scaffold0289_241392	5	scaffold0289(237752,245033,+)	543	Adenylosuccinate lyase like;	3	0.9727	0.5808	0.7943
1509	scaffold2398_17425	2.7	scaffold2398(3871,30980,-)	856	Phosphatidylinositol-3-phosphatase myotubularin-1 like;	2	3.8726	0.3342	0.9638
1510	scaffold0160_1002441	8.1	scaffold0160(1000757,1002360,-)	420	Glycerol kinase like;	3	0.9817	0.0817	1.977
1511	scaffold1107_236962	23.3	scaffold1107(236691,237233,+)	181		4	12.0226	1.4454	6.0813
1512	scaffold0484_872679	4.3	scaffold0484(871277,874081,+)	493	Heat stress transcription factor A-5 like;	2	15.8489	3.5645	13.6773
1513	scaffold2244_12457	19.2	scaffold2244(11605,13222,+)	121	U6 snRNA-associated Sm-like protein LSm6 / U6 snRNA-associated Sm-like protein LSm6 like;	3	3.6308	0.6982	7.7268
1515	scaffold0052_812663	24.6	scaffold0052(812368,812959,+)	135	Thioredoxin H2 like;	3	0.1271	0.4055	0.0281
1517	scaffold0432_934578	7	scaffold0432(925679,940663,+)	459	Tocopherol cyclase, chloroplastic like;	2	1.0666	1.6144	0.6918
1518	scaffold0333_31015	3.8	scaffold0333(26144,33044,-)	549	Serine/threonine-protein kinase fray2 like;	2	1.0093	1.2359	1.1066
1519	scaffold1122_26189	10.8	scaffold1122(24764,26522,+)	224	Far upstream element-binding protein 1 like;	2	1.3428	1.0864	1.4191
1520	scaffold0443_1001476	8.3	scaffold0443(997942,1005488,-)	291	ATP-dependent Clp protease proteolytic subunit 4, chloroplastic like;	2	0.929	2.0324	1.3677
1521	scaffold0432_877884	12.2	scaffold0432(874942,880827,+)	222		2	0.6486	0.7047	0.8472
1522	scaffold0168_1254578	8.3	scaffold0168(1254136,1255021,-)	219		2	4.2462	0.6081	0.6081
1523	scaffold0548_579491	10.8	scaffold0548(578329,580788,-)	196	Transmembrane emp24 domain-containing protein p24beta3 like;	2	0.597	0.7047	1.4191
1524	scaffold0866_284005	16.4	scaffold0866(282854,285156,+)	117	DNA-directed RNA polymerases II, IV and V subunit 11 like;	2	1.6904	1.3932	1.2023
1525	scaffold0907_230835	3.1	scaffold0907(228175,233495,+)	785	Potassium transporter 4 like;	2	1.1066	0.2938	1.5849
1526	scaffold0378_815952	4.4	scaffold0378(814864,817040,+)	474	Mannan endo-1,4-beta-mannosidase 6 like;	2	1.0186	0.7943	0.7516
1527	scaffold0073_1768444	5.4	scaffold0073(1766183,1770523,-)	352	WD repeat-containing protein DWA2 like;	2	4.4875	1.9409	4.1305
1528	scaffold0330_1102812	17.6	scaffold0330(1102487,1103137,+)	109	60S ribosomal protein L28-2 like;	2	1.6596	1.0568	1.6293
1529	scaffold2008_36404	7.8	scaffold2008(35805,37004,+)	400	Auxin-induced in root cultures protein 12 like;	2	1.0471	1.2589	1.2474
1530	scaffold0143_560916	42.3	scaffold0143(559464,562368,+)	708	Heat shock protein 83 like;	45	3.4356	1.3062	4.3251
1531	scaffold1358_28966	82.5	scaffold1358(27435,31270,-)	207	Ras-related protein Rab7 like;	35	0.0373	0.8954	0.0263
1532	scaffold0074_1942397	44.2	scaffold0074(1937537,1945615,+)	383	26S protease regulatory subunit 6B homolog like;	17	0.8318	0.8872	0.9727
1533	scaffold0199_1177952	25.5	scaffold0199(1175112,1180793,-)	558	T-complex protein 1 subunit gamma like;	13	1.1803	1.0568	1.1169
1534	scaffold0348_1165604	50	scaffold0348(1164727,1166481,+)	227	Ras-related protein Rab11A like;	18	0.2884	0.8091	0.2911
1535	scaffold0668_557726	58.6	scaffold0668(556695,558783,-)	204	GTP-binding protein YPTM2 like;	38	0.0417	1.1376	0.0847
1536	scaffold0114_222660	37.5	scaffold0114(221292,224028,+)	324	Bifunctional L-3-cyanoalanine synthase/cysteine synthase D1 like;	17	6.3096	0.0492	4.6989
1537	scaffold0181_54255	48.2	scaffold0181(52076,56435,-)	250	Proteasome subunit alpha type-3 like;	16	0.7656	0.1159	0.4246
1538	scaffold0207_402865	19.2	scaffold0207(398802,406928,-)	631	Vacuolar-sorting receptor 1 like;	13	20.893	6.9183	21.0863
1539	scaffold0636_66101	41.3	scaffold0636(65272,67221,-)	282	40S ribosomal protein SA like;	11	0.8017	1.4454	1.5276
1540	scaffold0106_39762	15.7	scaffold0106(36997,42527,-)	536	Importin subunit alpha like;	9	1.7378	0.0449	0.7727
1541	scaffold0617_53987	41.8	scaffold0617(52644,55331,-)	250	Stem-specific protein TSJT1 like;	17	6.0256	0.7178	4.6132
1542	scaffold0781_252970	68.9	scaffold0781(253143,253646,+)	168	Ras-related protein Rab11C like;	12	0.4246	1.7219	0.227
1543	scaffold2288_21268	21.4	scaffold2288(17216,23725,-)	460	ALG-2 interacting protein X like;	10	1.3677	1.2246	1.5849
1544	scaffold0731_478457	44.6	scaffold0731(477490,479425,-)	149	Nucleoside diphosphate kinase B like;	13	9.8175	0.3251	2.0324
1545	scaffold0515_899534	53.6	scaffold0515(898870,899370,-)	167	Ras-related protein RABA2a like;	16	0.0328	1.0375	0.0474
1546	scaffold0114_336331	30	scaffold0114(335846,336817,+)	324	DNA-damage-repair/toleration protein DRT102 like;	7	5.5976	1.1588	0.8954
1547	scaffold2378_20012	30.7	scaffold2378(17876,22149,+)	200	VAMP-like protein YKT61 like;	11	0.7516	1.1169	0.955
1548	scaffold0696_253806	50.3	scaffold0696(252531,255082,-)	158	SKP1-like protein 1B like;	14	1.0375	1.3428	1.3804
1549	scaffold1263_67473	26.8	scaffold1263(60667,74280,-)	311	Pyridoxal kinase like;	6	0.6982	0.0871	0.673
1550	scaffold0563_513937	12.1	scaffold0563(512569,515306,+)	565	Alkaline/neutral invertase CINV2 like;	8	1.0864	1.0765	1.0093
1551	scaffold2590_8943	12.2	scaffold2590(3011,14875,-)	379	Protein BONZAI 1 like;	5	0.092	0.4487	0.0904
1552	scaffold0995_332914	13.8	scaffold0995(330564,335264,-)	422	Ubiquitin receptor RAD23c like;	9	2.6303	0.492	2.0701
1553	scaffold1671_66048	11.3	scaffold1671(64479,67617,-)	311	26S proteasome non-ATPase regulatory subunit 7 homolog A like;	3	4.9659	0.5808	3.8726
1554	scaffold0418_778655	23.4	scaffold0418(777202,780108,+)	202	BRCA1-associated RING domain protein 1 like;	4	1.2823	0.4742	1.5849
1555	scaffold5286_1914	14.6	scaffold5286(210,3619,-)	254	Endochitinase like;	4	8.091	0.0479	11.5878
1556	scaffold0827_396518	9.5	scaffold0827(392272,399445,-)	243	Proactivator polypeptide-like 1 like;	3	1.1803	0.7656	0.9817
1557	scaffold0644_253963	7.6	scaffold0644(252993,254707,+)	302	Probable serine/threonine-protein kinase WNK11 like;	2	0.4875	0.8166	0.5702
1558	scaffold0549_93226	19.2	scaffold0549(91541,94258,+)	225	Superoxide dismutase [Cu-Zn], chloroplastic like;	4	0.787	0.6486	0.9376
1559	scaffold0012_128516	17	scaffold0012(128106,128927,-)	160	Universal stress protein A-like protein like;	4	8.0168	0.0879	7.5162
1560	scaffold0451_148128	10.7	scaffold0451(146758,149498,+)	198	COP9 signalosome complex subunit 8 like;	2	1.4588	4.6559	1.1272
1561	scaffold0633_680779	20.5	scaffold0633(673339,682572,-)	133	MIP18 family protein At1g68310 like;	2	18.197	0.8472	23.5505
1562	scaffold0874_413875	5.2	scaffold0874(411317,416433,-)	563	CTL-like protein DDB_G0288717 like;	2	0.5346	0.2831	0.4365
1563	scaffold1014_120413	17.2	scaffold1014(115534,125292,-)	146	Protein STIP1 homolog like;	3	1.2359	1.1066	1.1066
1564	scaffold0740_147133	7.5	scaffold0740(145579,148688,-)	334	Purple acid phosphatase 3 like;	2	0.631	0.912	0.7586
1565	scaffold0133_1964465	4.9	scaffold0133(1959475,1969455,+)	366	OTU domain-containing protein DDB_G0284757 like;	2	2.208	0.8318	2.0512
1566	scaffold1765_43397	8.3	scaffold1765(37964,48830,+)	301	Probable proteasome inhibitor like;	2	3.2509	0.0824	2.9376
1567	scaffold0218_87131	12.8	scaffold0218(86745,87518,-)	258		2	0.1202	2.1878	0.8166
1568	scaffold0637_352716	9.6	scaffold0637(350662,354771,-)	231	3-hydroxyacyl-[acyl-carrier-protein] dehydratase FabZ like;	2	1.9231	0.0824	0.4018
1569	scaffold0311_1171656	9.2	scaffold0311(1171073,1172240,-)	252	Expansin-A20 like;	2	4.4055	0.3837	1.7701
1570	scaffold0624_563496	11.4	scaffold0624(562096,564896,-)	246	Thiamine pyrophosphokinase 1 like;	2	1	0.912	1.3804
1571	scaffold0031_1423252	25.9	scaffold0031(1422437,1426842,+)	144	Actin-depolymerizing factor like;	2	0.092	2.1878	0.2109
1572	scaffold0683_226073	14.4	scaffold0683(224553,227612,+)	126	Thioredoxin-like protein CXXS1 like;	2	1.2023	1.0864	0.929
1573	scaffold0029_1151887	9.3	scaffold0029(1150445,1153314,+)	162	Probable ubiquitin-conjugating enzyme E2 18 like;	2	1.9409	0.2148	2.1677
1574	scaffold0867_269143	14.2	scaffold0867(263685,273859,+)	219	RWD domain-containing protein 1 like;	2	16.293	2.9923	8.6298
1575	scaffold0759_2881	32.8	scaffold0759(2058,3704,+)	65	Translation machinery-associated protein 7 like;	2	0.1528	1.0375	0.2679
1577	scaffold0307_513991	14.3	scaffold0307(513667,514803,+)	190		2	0.955	1.4191	1.1482
1578	scaffold0017_422458	9.7	scaffold0017(422947,424440,+)	300	Probable protein arginine N-methyltransferase 3 like;	2	0.5152	0.3404	0.1837
1579	scaffold0283_1126576	10.8	scaffold0283(1124754,1128399,-)	270	Protein-tyrosine-phosphatase IBR5 like;	2	2.1086	0.2466	1.8197
1580	scaffold1888_56433	11.6	scaffold1888(56108,56758,-)	217	18.5 kDa class I heat shock protein like;	2	0.0515	0.8017	0.2805
1581	scaffold1007_231915	13.3	scaffold1007(230972,232859,+)	181		2	0.5546	0.0625	0.597
1582	scaffold0735_11301	9.8	scaffold0735(10132,12471,+)	164	Trafficking protein particle complex subunit 4 like;	2	6.792	0.3133	3.1915
1583	scaffold0053_743813	22	scaffold0053(743414,744213,+)	124	60S acidic ribosomal protein P3-2 like;	2	1.4997	0.1629	1.977
1584	scaffold1141_156648	29.1	scaffold1141(153702,154192,-)	128		5	1.0666	0.7586	0.9204
1585	scaffold0158_1925192	7.5	scaffold0158(1923914,1926470,-)	465	Alpha-ketoglutarate-dependent dioxygenase abh1 like;	4	1.0471	0.1127	0.1294
1586	scaffold2303_1704	22.7	scaffold2303(206,3269,+)	566	Protein CYPRO4 like;	13	1.6144	0.0449	1.2706
1587	scaffold0458_755760	3.6	scaffold0458(751306,758794,+)	586	Uncharacterized protein YqkD like;	2	1.2023	1.0864	1.4454
1588	scaffold2383_26640	48.3	scaffold2383(25966,27314,-)	423	26S proteasome non-ATPase regulatory subunit 11 homolog like;	22	2.0324	0.1247	2.466
1589	scaffold4860_2503	12.2	scaffold4860(38,4968,+)	222		2	1.7865	1.4859	1.9055
1590	scaffold0807_113994	24	scaffold0807(113618,114370,+)	251	Proteasome subunit alpha type-4 like;	9	1.1912	0.078	1.0864
1591	scaffold0697_351744	2.5	scaffold0697(343196,358852,+)	1087	Xylulose kinase like;	2	11.3763	1.2589	8.1658
1592	scaffold1360_112454	7.6	scaffold1360(108433,116475,-)	517	TOM1-like protein 2 like;	4	0.955	1.3804	1.0965
1593	scaffold0235_444598	1.7	scaffold0235(439784,449413,+)	1663		3	0.9036	0.7727	0.9462
1594	scaffold0349_773001	10.6	scaffold0349(771115,774360,+)	209	RNA-binding protein 8A like;	2	1.8365	0.7798	2.4889
1595	scaffold0770_277079	29.4	scaffold0770(275697,278462,-)	361	Alpha-1,4-glucan-protein synthase like;	15	1.8535	0.9908	1.9588
1596	scaffold1732_36761	3.4	scaffold1732(33651,39871,-)	963		3	0.6194	1.1695	0.6668
1597	scaffold0146_1907657	8	scaffold0146(1905672,1909643,+)	403	BAG family molecular chaperone regulator 7 like;	4	1.1803	1.2823	0.9727
1598	scaffold0868_354554	3.5	scaffold0868(346714,363901,-)	1208	Endoribonuclease Dicer homolog 2 like;	5	3.4356	0.0112	2.6792
1599	scaffold0389_196523	4.7	scaffold0389(190008,203039,-)	739	Two pore calcium channel protein 1 like;	4	11.272	0.3436	12.5893
1600	scaffold0194_1248716	4.3	scaffold0194(1244498,1253469,-)	493	Xylose isomerase like;	2	1.6144	0.2421	3.2211
1601	scaffold0767_291395	54.2	scaffold0767(290583,292208,-)	261	14-3-3-like protein like;	23	0.9376	0.8241	0.9908
1602	scaffold0308_126666	40.5	scaffold0308(120920,132412,+)	317	Putative glucose-6-phosphate 1-epimerase like;	13	1.2359	0.0112	1.2023
1603	scaffold0072_2204469	20.6	scaffold0072(2203383,2205556,-)	419	DnaJ protein homolog ANJ1 like;	10	1.8535	0.7798	1.3804
1604	scaffold0406_381098	5	scaffold0406(378982,383215,+)	586	Protein NRT1/ PTR FAMILY 8.3 like;	2	1.3428	1.3062	1.2246
1605	scaffold0424_831744	1.4	scaffold0424(798655,864834,-)	1624	Dicer-like protein 4 like;	2	0.5495	1.9055	0.4406
1606	scaffold0908_395826	5.4	scaffold0908(394813,396840,+)	350	Heterogeneous nuclear ribonucleoprotein 1 like;	2	1.2942	0.7656	1.1588
1607	scaffold0238_1193418	6.9	scaffold0238(1189974,1196862,-)	438	2-phosphoglycerate kinase like;	2	0.1259	4.1687	0.2291
1608	scaffold0525_731357	20.2	scaffold0525(728486,733762,+)	718	Programmed cell death protein 4 like;	14	2.9923	0.1247	3.1915
1609	scaffold0178_966317	23.3	scaffold0178(953967,978667,+)	559	Probable aldo-keto reductase 2 like;	13	1.028	0.9817	1.0375
1610	scaffold0031_2266600	10.1	scaffold0031(2266603,2267249,-)	189	Protein Hikeshi like;	2	9.5499	1.9409	8.3176
1611	scaffold0644_18259	51.8	scaffold0644(15738,20780,-)	806	Cell division cycle protein 48 homolog like;	56	3.02	0.1722	2.9648
1612	scaffold0941_128632	6.5	scaffold0941(125803,131461,-)	773	Neutral ceramidase like;	6	0.3532	0.1528	0.3945
1613	scaffold3232_9605	13.4	scaffold3232(3274,15937,-)	559	Ubiquitin carboxyl-terminal hydrolase 12 like;	7	1.888	0.7943	1.5276
1614	scaffold0217_378327	3	scaffold0217(373289,383365,-)	1101	DNA replication licensing factor MCM3 like;	5	0.3467	0.8318	0.1432
1615	scaffold0937_92657	4.1	scaffold0937(86808,98507,+)	654		3	0.7244	0.8551	0.6194
1616	scaffold2913_14219	12.8	scaffold2913(10667,17772,-)	796	Eukaryotic translation initiation factor isoform 4G-1 like;	12	1.0186	1.0093	1.0375
1617	scaffold0387_125687	19.7	scaffold0387(124867,126178,+)	133	40S ribosomal protein S26-3 like;	2	1.028	1.4454	0.8872
1618	scaffold0745_436463	18	scaffold0745(433222,439704,-)	1007	26S proteasome non-ATPase regulatory subunit 1 homolog A like;	20	0.2858	1.1169	0.5105
1619	scaffold0260_128445	25.6	scaffold0260(127215,129675,-)	134	60S ribosomal protein L14-2 like;	5	1.0864	1.2706	2.0512
1620	scaffold1222_55336	36	scaffold1222(54191,56482,-)	154	REF/SRPP-like protein At3g05500 like;	10	0.3162	0.7379	0.1117
1621	scaffold0019_1931719	3.5	scaffold0019(1930158,1933280,+)	510	Cytochrome P450 98A2 like;	2	0.863	0.8395	1.028
1622	scaffold0378_654752	3.9	scaffold0378(651722,657782,+)	439		2	0.7727	1.1912	0.8954
1623	scaffold0580_320207	8.2	scaffold0580(317366,323049,+)	415	FAM10 family protein At4g22670 like;	4	0.8017	0.3281	0.4571
1624	scaffold0217_658535	2.4	scaffold0217(653026,664045,-)	865		2	0.8954	0.9727	0.9376
1625	scaffold1366_76851	2.6	scaffold1366(71457,82245,-)	722	Probable acyl-activating enzyme 17, peroxisomal like;	2	0.7447	0.6194	0.597
1626	scaffold0126_1075809	1.5	scaffold0126(1067240,1084378,-)	1900	E3 ubiquitin-protein ligase UPL3 like;	4	1.2474	0.7943	1.0864
1627	scaffold0746_157018	1.3	scaffold0746(132632,181405,+)	2099	Activating signal cointegrator 1 complex subunit 3 like;	3	1.4588	0.1138	1.5996
1628	scaffold1024_219828	14.1	scaffold1024(218987,220670,-)	186	Thioredoxin M-type, chloroplastic like;	2	1	1.2474	1.2246
1629	scaffold1306_10176	5.1	scaffold1306(8592,11761,+)	393	L-tryptophan--pyruvate aminotransferase 1 like;	2	1.6293	0.8551	1.3305
1630	scaffold0009_449702	7.2	scaffold0009(441869,457535,-)	406	Probable ADP-ribosylation factor GTPase-activating protein AGD8 like;	3	1.406	0.8318	1.406
1631	scaffold0565_329040	7.9	scaffold0565(327238,330982,-)	533	Transmembrane 9 superfamily member 4 like;	5	0.7656	1.0666	1.028
1632	scaffold1757_18164	5.2	scaffold1757(17190,19139,+)	650	DnaJ homolog subfamily C member 2 like;	5	1.3062	0.8395	1.3305
1633	scaffold0059_2602938	8.8	scaffold0059(2602477,2603400,+)	308		2	0.053	0.2805	0.3373
1634	scaffold0164_1254539	21.6	scaffold0164(1253501,1255730,+)	135	Cytochrome b5 isoform B like;	2	0.6546	0.0111	1.2134
1635	scaffold0878_165258	11.4	scaffold0878(163363,167154,-)	326	Syntaxin-43 like;	3	3.6983	8.2414	6.8549
1636	scaffold0735_275795	2.3	scaffold0735(274075,277515,+)	1112		3	0.912	0.9727	1.1376
1637	scaffold0139_1958387	3.2	scaffold0139(1950970,1965805,-)	856	ATPase family AAA domain-containing protein 1 like;	4	0.3342	1.4454	0.2228
1638	scaffold0789_446688	3.3	scaffold0789(445566,447810,+)	511	Dihydrolipoyl dehydrogenase 1, mitochondrial like;	2	0.7516	0.8017	1.2942
1639	scaffold0921_190824	8.5	scaffold0921(190291,191358,-)	356		2	1.3552	0.9204	1.5996
1640	scaffold0063_2650755	34.7	scaffold0063(2647017,2654494,+)	482	Adenosine kinase 2 like;	15	1.1588	1.0666	1.1376
1641	scaffold0001_4061625	8.7	scaffold0001(4057469,4065781,-)	370	Ubiquitin receptor RAD23b like;	6	1.1272	0.9727	1.0864
1642	scaffold2183_3891	1.7	scaffold2183(446,7336,+)	980	Auxilin-related protein 1 like;	2	1.3183	0.863	1.3062
1643	scaffold0369_1068294	3.3	scaffold0369(1065256,1071332,-)	552	Probable catabolite repression protein creC like;	2	0.7112	0.8551	0.6486
1644	scaffold0015_661070	47.2	scaffold0015(656630,665511,-)	247	Proteasome subunit alpha type-6 like;	16	1.803	0.207	3.5318
1645	scaffold1354_126111	2.4	scaffold1354(121898,130325,+)	1041	Putative calcium-transporting ATPase 11, plasma membrane-type like;	4	3.8726	0.6427	0.9204
1646	scaffold3107_4237	4.7	scaffold3107(525,7950,+)	851	Alpha-L-fucosidase 2 like;	4	6.3096	1.1376	6.0813
1647	scaffold0378_699056	5.2	scaffold0378(681595,716518,+)	697	KH domain-containing protein At2g38610 like;	4	1.5136	0.8395	2.0324
1648	scaffold0613_455354	12.7	scaffold0613(455034,455675,-)	214		2	1.3804	1.4588	1.4723
1649	scaffold0776_465838	20	scaffold0776(465154,466983,+)	146	Peptidyl-prolyl cis-trans isomerase NIMA-interacting 4 like;	3	0.4571	1.2023	0.4446
1650	scaffold0118_304761	13.5	scaffold0118(303467,306055,+)	216	NEP1-interacting protein-like 2 like;	3	0.0413	0.6026	0.0221
1651	scaffold0277_244737	1.8	scaffold0277(240040,249435,-)	1618	Inactive ubiquitin carboxyl-terminal hydrolase 54 like;	2	1.2023	1.7378	1
1652	scaffold0277_231032	2.2	scaffold0277(228273,233791,-)	1104	Probable transporter MCH1 like;	3	1.9409	1.2589	2.5586
1653	scaffold0268_265273	7.7	scaffold0268(264539,266007,-)	248	Proline-rich receptor-like protein kinase PERK3 like;	2	1.1482	0.597	0.2606
1654	scaffold0018_745649	6.7	scaffold0018(744645,746654,-)	597	L-gulonolactone oxidase like;	7	1.0666	0.413	0.9638
1655	scaffold0198_675564	2.9	scaffold0198(673352,677776,-)	733	Prolyl endopeptidase like;	3	1.4191	0.0685	1.3804
1656	scaffold2078_9617	5.1	scaffold2078(6647,12587,-)	494	WD-40 repeat-containing protein MSI4 like;	2	1.0471	0.9908	1.1376
1657	scaffold0444_896392	2.6	scaffold0444(889321,903464,-)	1087	Calmodulin-binding transcription activator 3 like;	3	0.955	0.8241	0.863
1658	scaffold0711_36887	3.9	scaffold0711(33532,40600,-)	975	Calmodulin-binding transcription activator 4 like;	3	0.3767	0.2992	0.8091
1659	scaffold0782_125762	8.9	scaffold0782(124396,126732,+)	238	Nucleoside diphosphate kinase IV, chloroplastic/mitochondrial like;	2	1.1695	0.4018	0.6368
1660	scaffold1025_246015	8	scaffold1025(244559,247472,+)	238	Protein CutA, chloroplastic like;	2	1.2589	1.1695	3.8726
1661	scaffold2200_25621	7	scaffold2200(23346,27897,+)	519	IST1-like protein like;	3	1.4997	0.0141	1
1662	scaffold0675_10007	15.8	scaffold0675(4182,15833,+)	577	Probable protein phosphatase 2C 11 like;	9	0.7656	1.556	0.9638
1663	scaffold0654_170054	33.8	scaffold0654(168522,171586,-)	619	Phosphoenolpyruvate carboxylase, housekeeping isozyme like;	21	1.7378	1.556	1.5136
1664	scaffold0928_351560	9.5	scaffold0928(351087,352034,-)	316	E3 ubiquitin-protein ligase RING1 like;	2	3.1915	0.3342	3.8019
1665	scaffold0587_426539	8.1	scaffold0587(419738,433341,-)	770	Transportin-1 like;	5	0.8872	0.7798	0.8241
1666	scaffold1192_218677	5.7	scaffold1192(217969,219386,-)	315	BRISC complex subunit Abro1 like;	2	0.8551	0.912	0.863
1667	scaffold0100_987558	5.6	scaffold0100(976091,999025,-)	1004	Vacuolar protein sorting-associated protein 35B like;	6	0.7798	2.1086	0.8166
1668	scaffold0661_291843	5.9	scaffold0661(289793,301350,+)	695	Pyridoxine/pyridoxamine 5'-phosphate oxidase 1, chloroplastic like;	4	1.9953	1.4859	2.208
1669	scaffold0097_1925648	16.9	scaffold0097(1924854,1926524,-)	131	Uncharacterized protein At2g34160 like;	3	1.0965	1.5704	0.4529
1670	scaffold0410_601109	12	scaffold0410(600628,601590,+)	210	Plasma membrane-associated cation-binding protein 1 like;	3	0.4699	0.871	0.6855
1671	scaffold0323_1234834	6.3	scaffold0323(1230135,1239533,+)	508		3	1.1803	1.0765	1.0666
1672	scaffold1159_241623	14.9	scaffold1159(240566,242706,-)	222		2	1.0568	0.787	1.2246
1673	scaffold0917_91009	23.6	scaffold0917(88072,93946,+)	459	RuvB-like protein 1 like;	9	1.0666	0.9908	0.9727
1674	scaffold0143_1336826	4.3	scaffold0143(1335401,1340277,-)	607	Aberrant root formation protein 4 like;	2	2.5823	0.1202	2.9376
1675	scaffold1868_46233	5.9	scaffold1868(40077,52389,-)	712	Probable receptor-like protein kinase At5g20050 like;	5	1.2023	0.9908	1.2246
1676	scaffold0261_470420	11.4	scaffold0261(456142,484698,+)	281	Protein vip1 like;	4	1.0965	0.0111	0.8166
1677	scaffold0625_662679	7	scaffold0625(658967,666392,-)	558	Probable histone-arginine methyltransferase 1.4 like;	3	1.2023	1.2823	1.406
1678	scaffold0315_1217216	32.9	scaffold0315(1215262,1219171,-)	387	26S proteasome non-ATPase regulatory subunit 6 homolog like;	13	9.0365	0.4169	5.7016
1679	scaffold0212_959118	10.6	scaffold0212(943784,974452,-)	302	Uncharacterized protein At1g32220, chloroplastic like;	2	3.1333	1.1803	2.421
1680	scaffold0198_214396	3.4	scaffold0198(207358,221434,-)	975	Catalase isozyme 1 like;	3	3.767	0.3133	5.4954
1681	scaffold0665_168286	25.2	scaffold0665(164897,171675,+)	510	Aldehyde dehydrogenase family 7 member B4 like;	12	2.6062	0.035	2.6546
1682	scaffold0065_1871230	3.2	scaffold0065(1862142,1880319,-)	890	Exocyst complex component SEC3A like;	2	2.0324	0.9462	1.5704
1683	scaffold1021_54862	3.5	scaffold1021(47237,62487,+)	690	Serine/threonine-protein kinase fray2 like;	2	1.3062	1.3552	1.2706
1684	scaffold0969_27990	6.4	scaffold0969(26476,29504,-)	281	RNA-binding protein 24 like;	2	0.871	1.888	1.0666
1685	scaffold1519_90352	2.1	scaffold1519(86165,94539,+)	845	Elongator complex protein 2 like;	2	1.1376	1.6904	0.912
1686	scaffold0752_222072	19.4	scaffold0752(220716,223429,-)	872	Importin subunit beta-1 like;	19	1	0.8091	1.028
1687	scaffold0267_18802	16.6	scaffold0267(12117,25488,-)	399	Tryptophan--tRNA ligase, cytoplasmic like;	8	1.7061	0.8395	1.6749
1688	scaffold1668_32236	1.6	scaffold1668(6930,60496,-)	1763	Serine/threonine-protein kinase TOR like;	4	1.2134	1.3677	1.3552
1689	scaffold0834_252185	10.2	scaffold0834(250755,253615,-)	364	Adenosine deaminase-like protein like;	3	0.7447	0.4786	0.7798
1690	scaffold2183_22078	7.6	scaffold2183(20139,24018,-)	290	Glyoxylate/succinic semialdehyde reductase 1 like;	2	1.2474	1.3428	0.871
1691	scaffold0980_183005	4.5	scaffold0980(180786,185224,+)	639	Translation initiation factor eIF-2B subunit delta like;	3	0.787	0.8551	0.7656
1692	scaffold0276_898483	11.1	scaffold0276(896857,900110,-)	362		4	0.52	1.0965	0.863
1693	scaffold0953_139090	5.1	scaffold0953(132906,145274,+)	650	Protein arginine N-methyltransferase 1.5 like;	2	1.3552	0.631	1.7219
1694	scaffold1533_97706	7.6	scaffold1533(97463,98436,-)	263	Vestitone reductase like;	2	1.0471	1.8707	0.8091
1695	scaffold0776_4642	58.7	scaffold0776(3120,6165,+)	253	14-3-3-like protein GF14 kappa like;	23	0.7047	0.2466	1.1376
1696	scaffold0866_34106	12.4	scaffold0866(32985,34314,-)	138	Uncharacterized protein At4g28440 like;	2	0.1236	0.3565	0.0973
1697	scaffold0059_2347360	13.7	scaffold0059(2346052,2348669,+)	191	Vacuolar protein sorting-associated protein 29 like;	2	2.9107	0.5152	2.8054
1698	scaffold2380_30602	15.6	scaffold2380(29842,31363,+)	180	Uncharacterized protein At5g01610 like;	3	3.0479	2.355	2.704
1699	scaffold0426_779935	9.8	scaffold0426(778460,781296,+)	358	Probable isoaspartyl peptidase/L-asparaginase 3 like;	2	99.0832	99.0832	99.0832
1700	scaffold0744_432072	21.8	scaffold0744(428963,435181,-)	1762	Heat shock cognate 70 kDa protein like;	35	3.342	2.5119	10.9648
1701	scaffold0079_135217	10.1	scaffold0079(130115,140319,+)	259		2	1.2706	0.3908	0.9036
1702	scaffold0549_336115	10.5	scaffold0549(333133,339097,-)	925	Protein argonaute 5 like;	11	0.7656	0.0445	0.7047
1703	scaffold0404_597490	16.3	scaffold0404(596458,598523,+)	339	DnaJ homolog subfamily B member 4 like;	5	0.3767	0.4055	0.3945
1704	scaffold0430_16535	7.1	scaffold0430(14453,18605,-)	380	WD repeat-containing protein 55 homolog like;	2	3.1623	0.4365	1.803
1705	scaffold0190_995307	28.4	scaffold0190(994858,995756,+)	82	Cyclin-dependent kinases regulatory subunit 2 like;	2	0.4786	0.6855	0.4406
1706	scaffold0013_2174839	8.5	scaffold0013(2172144,2177534,-)	564	Rab proteins geranylgeranyltransferase component A like;	5	7.5162	1.3428	6.368
1707	scaffold0344_781218	24.1	scaffold0344(780067,782370,+)	159	NudC domain-containing protein 2 like;	2	4.6132	0.0127	2.5351
1708	scaffold0433_18010	10.9	scaffold0433(13897,22124,+)	654	Polyadenylate-binding protein 2 like;	8	0.6368	1.0186	0.6138
1709	scaffold1736_59653	8.1	scaffold1736(59091,60215,+)	173		2	0.8954	0.9376	1.0666
1710	scaffold0198_460558	3	scaffold0198(456739,464377,+)	506	Probable serine/threonine-protein kinase At4g35230 like;	2	0.182	1.0965	0.2831
1711	scaffold0059_2276811	9.5	scaffold0059(2275940,2277683,+)	244	Protein vip1 like;	2	3.281	0.0112	4.0179
1712	scaffold1512_68505	26.8	scaffold1512(64188,72822,-)	620	UDP-sugar pyrophosphorylase like;	18	2.0324	1.3804	0.6855
1713	scaffold0058_1886016	4.4	scaffold0058(1882581,1889452,-)	433	Methionine aminopeptidase 2B like;	2	1.3552	0.5346	0.8241
1714	scaffold1498_82930	15.5	scaffold1498(81226,84634,+)	143	Acyl carrier protein 1, chloroplastic like;	3	1.9231	0.4169	1.2023
1715	scaffold1792_46398	20.3	scaffold1792(40721,52075,-)	1117	Ubiquitin carboxyl-terminal hydrolase 12 like;	23	4.529	0.6368	5.7016
1716	scaffold1844_30670	16.3	scaffold1844(29791,31549,-)	358	Probable cinnamyl alcohol dehydrogenase like;	5	1.3062	0.3565	1.3932
1717	scaffold0894_57433	3.6	scaffold0894(41917,72950,+)	750	Peroxisome biogenesis protein 5 like;	2	9.7275	2.6792	10.4713
1718	scaffold1077_32270	25.7	scaffold1077(32082,32459,-)	71		2	24.2103	0.278	16.4437
1719	scaffold0748_467762	12.3	scaffold0748(467443,468081,-)	213	Abscisic acid receptor PYR1 like;	2	0.8395	0.7447	0.9908
1720	scaffold0057_1614676	21.9	scaffold0057(1612813,1616539,+)	348	UDP-glucose 4-epimerase 5 like;	8	1.2474	0.4966	0.879
1721	scaffold1413_46445	50.5	scaffold1413(43801,49090,+)	835	Cell division cycle protein 48 homolog like;	57	1.9231	0.169	1.9055
1722	scaffold0035_3207172	1	scaffold0035(3145820,3268525,+)	2944	Callose synthase 3 like;	3	1.2474	0.0705	1.5704
1723	scaffold0270_388179	17	scaffold0270(387953,388501,+)	107	Protein yippee-like At4g27745 like;	2	0.2858	0.4169	0.1213
1724	scaffold0742_434365	39.9	scaffold0742(431877,436853,+)	528	T-complex protein 1 subunit beta like;	26	0.7798	0.492	0.7311
1725	scaffold0014_1876541	19.3	scaffold0014(1860999,1892083,-)	425	Alcohol dehydrogenase 2 like;	11	4.4055	0.207	1.0471
1726	scaffold0653_107874	21.7	scaffold0653(106574,109174,-)	291	Macro domain-containing protein XAC3343 like;	5	1.3677	0.8091	1.0965
1727	scaffold0070_2646463	1.7	scaffold0070(2640073,2652854,+)	818	Serine/threonine-protein kinase EDR1 like;	2	1.6904	1.0375	2.2284
1728	scaffold1375_114778	16.1	scaffold1375(113935,115363,+)	144	AP-4 complex subunit sigma like;	2	1	0.0119	1.0093
1729	scaffold0085_493112	13	scaffold0085(491020,495205,-)	239	Vesicle-associated protein 1-3 like;	3	0.5248	0.4285	1.6444
1730	scaffold1342_64000	15.1	scaffold1342(62461,66505,+)	153	Ubiquitin-conjugating enzyme E2 2 like;	2	99.0832	99.0832	99.0832
1731	scaffold0850_212918	3.6	scaffold0850(207698,218139,-)	800	Protein GRIP like;	3	2.0701	1.977	1.8535
1732	scaffold0548_360511	6	scaffold0548(357168,363855,-)	589	Pyruvate kinase isozyme A, chloroplastic like;	5	0.9908	0.056	0.4699
1733	scaffold0257_704502	8	scaffold0257(694259,714745,-)	362	Transmembrane protein 120 homolog like;	4	0.3837	0.1019	0.4875
1734	scaffold0026_722742	7.4	scaffold0026(721131,724185,-)	433	Pyruvate dehydrogenase E1 component subunit alpha-3, chloroplastic like;	3	2.8054	0.0294	0.8091
1735	scaffold0222_1341603	27.8	scaffold0222(1340754,1342452,-)	224		5	0.4093	0.5808	0.0912
1736	scaffold0776_108035	8	scaffold0776(105992,109753,+)	201	XIAP-associated factor 1 like;	2	0.8551	0.6918	1.406
1737	scaffold0941_5778	1.6	scaffold0941(808,10748,+)	933	Probable glucan 1,3-alpha-glucosidase like;	2	0.929	8.2414	3.9446
1738	scaffold0880_41027	3.1	scaffold0880(32281,49773,+)	816	Vacuolar protein sorting-associated protein 53 A like;	3	1.1695	1.2246	0.9817
1739	scaffold0768_464102	1.7	scaffold0768(457160,471045,-)	521	Poly(ADP-ribose) glycohydrolase 1 like;	2	0.9036	0.863	0.7244
1740	scaffold0823_122753	10.4	scaffold0823(121521,123986,+)	376	Ornithine carbamoyltransferase, chloroplastic like;	3	1.0186	2.5351	0.9462
1741	scaffold0566_776610	7.3	scaffold0566(775437,777784,+)	304		2	1.3305	0.0114	0.9638
1742	scaffold0574_381376	28.5	scaffold0574(379420,383333,-)	405	ATP-citrate synthase alpha chain protein 1 like;	14	4.5709	0.302	4.5709
1743	scaffold0245_391232	5.7	scaffold0245(382956,399509,+)	525	Serine/threonine protein phosphatase 2A 59 kDa regulatory subunit B' eta isoform like;	3	0.8472	0.3311	0.8166
1744	scaffold0162_1301273	8.5	scaffold0162(1299050,1303496,-)	427	LanC-like protein GCL1 like;	4	1.1588	0.7656	1.0666
1745	scaffold1669_48865	42.5	scaffold1669(46502,51228,-)	347	UDP-glucuronic acid decarboxylase 6 like;	11	0.7112	0.8318	0.6607
1746	scaffold1274_129687	8	scaffold1274(98807,160568,-)	277	Histone H2A like;	3	1.0471	0.3597	0.2911
1747	scaffold1519_62648	14.2	scaffold1519(61391,63906,-)	213	Phosphopantothenoylcysteine decarboxylase like;	2	2.9923	2.729	2.729
1748	scaffold0610_357117	6.9	scaffold0610(355649,358585,+)	291	Prohibitin-1, mitochondrial like;	3	1.0568	1.556	1.7539
1749	scaffold0718_278318	5.3	scaffold0718(276506,284857,+)	285	Expansin-A13 like;	2	0.3698	0.8091	0.5702
1750	scaffold0566_466364	18.1	scaffold0566(465957,466772,+)	128	60S ribosomal protein L22-2 like;	2	0.413	0.1393	0.8166
1751	scaffold0387_920391	26.7	scaffold0387(919839,920729,-)	297	Rubber cis-polyprenyltransferase HRT2 like;	12	0.0586	4.2073	0.169
1752	scaffold0280_16695	8.1	scaffold0280(14847,18544,+)	372	Probable transcription factor PosF21 like;	3	0.6252	0.5012	0.7516
1753	scaffold0831_26159	6	scaffold0831(23961,28357,+)	615	Dynamin-related protein 1E like;	3	0.6668	1	0.7516
1755	scaffold1122_231993	49.1	scaffold1122(230939,233048,-)	217	Ras-related protein RABA1f like;	17	0.0752	1.7865	0.1191
1756	scaffold0658_454070	19.6	scaffold0658(450907,457234,-)	210	Lactoylglutathione lyase like;	5	1.7061	0.7112	1.9409
1758	scaffold0935_127090	17	scaffold0935(125538,128642,+)	665	Signal recognition particle subunit SRP72 like;	9	0.6026	1.3428	0.5152
1760	scaffold1202_197657	2.4	scaffold1202(193893,201422,-)	1235	RNA-dependent RNA polymerase 6 like;	3	1.2246	1.028	1.1695
1761	scaffold1023_133450	8	scaffold1023(129957,136944,+)	353	Putative vacuolar protein sorting-associated protein 13B like;	2	1.0375	1.1803	1.1803
1762	scaffold0807_237382	2.5	scaffold0807(234675,240089,-)	925	Chaperone protein ClpC, chloroplastic like;	3	0.3908	1.5849	0.3467
1763	scaffold0026_332263	11	scaffold0026(331195,333332,+)	202	BI1-like protein like;	2	0.9204	1.5136	1.1803
1764	scaffold0650_543110	2.5	scaffold0650(534328,551893,+)	1371	Xanthine dehydrogenase 1 like;	3	3.5645	7.5162	2.8576
1765	scaffold0099_680412	5.5	scaffold0099(678554,683031,+)	274	Superoxide dismutase [Fe] 2, chloroplastic like;	2	2.7542	1.8197	1.4191
1766	scaffold0228_1521122	2.9	scaffold0228(1517249,1524995,-)	943	Ubiquitin carboxyl-terminal hydrolase 9 like;	3	3.281	3.281	4.4463
1767	scaffold0187_936991	5.5	scaffold0187(933033,940950,-)	417	Alpha-L-fucosidase 2 like;	2	4.6989	1.1272	2.4889
1768	scaffold0073_2052054	4.5	scaffold0073(2046015,2058094,+)	1007	Uncharacterized calcium-binding protein C800.10c like;	5	4.3251	0.5346	6.368
1769	scaffold0203_1359339	18.3	scaffold0203(1359092,1359586,-)	165	18.2 kDa class I heat shock protein like;	4	3.3729	1.1588	8.2414
1770	scaffold0013_2657871	6.6	scaffold0013(2657212,2658530,+)	408	F-box/LRR-repeat protein 2 like;	3	6.7298	3.281	7.1121
1771	scaffold0782_480524	18.8	scaffold0782(480049,480999,+)	214	Probable xyloglucan endotransglucosylase/hydrolase protein 27 like;	3	0.4742	0.9036	0.413
1772	scaffold0342_1109763	1.8	scaffold0342(1101189,1118337,+)	678	Serine/threonine-protein kinase svkA like;	2	0.6668	0.9817	0.5916
1773	scaffold0086_1004384	7.7	scaffold0086(998385,1010384,+)	419	Hepatocyte growth factor-regulated tyrosine kinase substrate like;	3	0.2965	0.8872	0.2249
1774	scaffold1790_9609	29.2	scaffold1790(9511,9708,-)	66	40S ribosomal protein S28 like;	2	0.6982	0.879	2.3768
1775	scaffold1678_71751	19.2	scaffold1678(70397,73577,-)	100	U6 snRNA-associated Sm-like protein LSm7 like;	3	1.0375	0.9204	0.9376
1776	scaffold0578_759905	5.5	scaffold0578(758687,761124,+)	530	Beta-fructofuranosidase, insoluble isoenzyme CWINV1 like;	3	0.2249	0.413	0.1905
1777	scaffold0463_146625	33.7	scaffold0463(145223,148086,+)	203	Proteasome subunit beta type-2-A like;	9	1.977	1.2706	2.2909
1778	scaffold1286_112140	18.8	scaffold1286(94506,112808,-)	65		2	0.4365	1.5704	0.3767
1779	scaffold1060_130806	8.9	scaffold1060(127678,133934,-)	429	AP-1 complex subunit mu-2 like;	4	1.406	0.6607	1.1169
1780	scaffold1307_103208	19.1	scaffold1307(100492,106005,+)	341	Eukaryotic translation initiation factor 3 subunit H like;	5	1.0666	0.1888	1.8365
1781	scaffold0031_2240230	9.9	scaffold0031(2239247,2241195,+)	162	Universal stress protein MJ0531 like;	2	3.0479	3.281	3.8019
1783	scaffold3286_4335	12.6	scaffold3286(2255,6416,+)	463	Probable ADP-ribosylation factor GTPase-activating protein AGD6 like;	5	0.9638	1.406	1.4859
1784	scaffold0319_736838	6.3	scaffold0319(735140,736954,-)	380	ADP,ATP carrier protein 3, mitochondrial like;	2	1.4997	1.1169	1.3552
1786	scaffold0118_126784	4.9	scaffold0118(125415,128153,+)	349	Bifunctional UDP-glucose 4-epimerase and UDP-xylose 4-epimerase 1 like;	2	1.2134	0.9204	1.2023
1787	scaffold0026_716018	1.8	scaffold0026(712127,719909,+)	1304	Conserved oligomeric Golgi complex subunit 4 like;	3	0.3945	0.5861	0.4169
1788	scaffold2477_17093	7.2	scaffold2477(14197,19990,+)	308	GLABRA2 expression modulator like;	2	4.1305	0.2399	0.8954
1789	scaffold0184_1220889	5.7	scaffold0184(1218586,1223193,+)	369		3	4.3251	0.1067	2.7542
1790	scaffold0347_1142367	29.8	scaffold0347(1139677,1145057,+)	511	Pyruvate kinase, cytosolic isozyme like;	15	1.5996	0.7047	1.7865
1791	scaffold1426_35310	4.4	scaffold1426(31751,38869,+)	483	Serine/threonine-protein kinase CBK1 like;	2	1.0864	0.9376	1.0375
1792	scaffold1120_134049	10.1	scaffold1120(132260,134269,-)	190	DeSI-like protein At4g17486 like;	2	0.7178	1.5136	1.1376
1795	scaffold0085_1927274	30.7	scaffold0085(1926901,1927647,+)	249		11	1.3932	0.263	1.1272
1796	scaffold0154_1349660	14.9	scaffold0154(1348241,1351160,-)	169	Probable glutathione peroxidase 4 like;	2	0.8241	0.879	0.5598
1797	scaffold1061_262666	33.9	scaffold1061(261605,263572,+)	656	Heat shock cognate 70 kDa protein like;	68	3.1333	0.2466	1.9588
1798	scaffold0003_5214245	5.7	scaffold0003(5211975,5216515,-)	472	RNA polymerase II-associated protein 3 like;	5	1.1588	0.8954	0.9727
1800	scaffold0159_768257	11	scaffold0159(754401,768753,-)	557	Serine/threonine-protein phosphatase 5 like;	8	0.5546	0.1067	0.6855
1801	scaffold0106_96254	12.2	scaffold0106(94808,97700,-)	362	Probable protein disulfide-isomerase A6 like;	5	1.1695	0.4656	1.2706
1805	scaffold0031_1871158	7.8	scaffold0031(1868845,1873472,-)	232	DCN1-like protein 4 like;	2	0.9462	0.9036	0.9204
1807	scaffold4163_6516	4.7	scaffold4163(4571,8461,+)	467	Ras GTPase-activating protein-binding protein 2 like;	3	0.5297	0.6081	0.5916
1808	scaffold0189_1454101	19.8	scaffold0189(1446502,1461701,-)	1082	Exportin-1 like;	20	2.0893	0.1117	3.5975
1809	scaffold0742_398277	3.8	scaffold0742(394540,402015,+)	929	Large proline-rich protein BAG6 like;	2	5.5976	0.8166	4.7863
1810	scaffold0970_323494	1.6	scaffold0970(313909,333080,+)	1071	Calcium-transporting ATPase 8, plasma membrane-type like;	2	0.3467	0.3133	0.1038
1811	scaffold0385_30655	31	scaffold0385(30844,31716,+)	291	Rubber cis-polyprenyltransferase HRT2 like;	14	0.1213	0.4446	0.0817
1812	scaffold0403_454248	3	scaffold0403(434079,474418,+)	800	Protein ROOT HAIR DEFECTIVE 3 homolog 2 like;	2	0.5754	2.5119	0.7447
1813	scaffold1048_54468	8.9	scaffold1048(54278,55187,+)	158	Cleavage and polyadenylation specificity factor subunit 5 like;	2	1.9953	1.2474	2.5586
1814	scaffold1670_5706	11.4	scaffold1670(3940,7472,+)	361	Probable lactoylglutathione lyase, chloroplast like;	6	0.118	1.9953	0.3981
1815	scaffold0957_116800	2.2	scaffold0957(114993,118608,-)	598	Coronatine-insensitive protein 1 like;	3	1.6596	0.4656	1.4859
1816	scaffold0309_483988	24.1	scaffold0309(483052,484924,+)	167	MIP18 family protein At1g68310 like;	3	0.7379	0.6026	0.6546
1820	scaffold0823_374918	5.4	scaffold0823(374166,375671,-)	502	3-ketoacyl-CoA synthase 4 like;	2	3.4356	0.4246	2.208
1821	scaffold0359_724098	7.8	scaffold0359(720938,727258,+)	271	Inositol monophosphatase 3 like;	3	2.0137	1.0864	1.7219
1822	scaffold0570_745377	5.2	scaffold0570(742020,748735,+)	344	D-3-phosphoglycerate dehydrogenase like;	2	2.7797	0.0125	1.6596
1823	scaffold0013_101796	1.9	scaffold0013(99467,104126,-)	900	Probable linoleate 9S-lipoxygenase 5 like;	3	1.2246	1.2823	2.0512
1824	scaffold0909_143019	2.4	scaffold0909(139878,146160,+)	794	Probable beta-D-xylosidase 6 like;	2	1.2246	0.8395	1.1272
1825	scaffold1305_35239	34.6	scaffold1305(30187,37421,+)	108	Trafficking protein particle complex subunit 2-like protein like;	3	0.4656	1.4997	0.492
1826	scaffold0624_432818	7.9	scaffold0624(431310,434327,-)	367	L-idonate 5-dehydrogenase like;	3	3.3113	5.8076	3.7325
1829	scaffold1145_82727	11.9	scaffold1145(65711,99877,+)	1183	Isoleucine--tRNA ligase, cytoplasmic like;	14	1.5417	0.7112	1.3305
1830	scaffold0309_581423	5.1	scaffold0309(580890,581957,-)	356	F-box protein At5g07610 like;	2	1.2359	1.1066	1.3677
1831	scaffold0059_2372631	7.8	scaffold0059(2371602,2373661,+)	448	SNF1-related protein kinase regulatory subunit gamma-1- like;	4	1.4191	0.7727	1.1912
1832	scaffold0272_303362	5.3	scaffold0272(302515,304210,+)	514	UDP-glycosyltransferase 73C3 like;	2	1.6144	0.6792	1.8197
1833	scaffold0937_79147	8.9	scaffold0937(74656,83639,+)	337	Protein-tyrosine-phosphatase PTP1 like;	3	0.7178	1.6904	0.871
1836	scaffold0170_1753431	7.5	scaffold0170(1752970,1753893,+)	308	C2 domain-containing protein At1g63220 like;	3	0.2421	0.1294	0.1923
1839	scaffold0115_2084367	33.4	scaffold0115(2083567,2085168,+)	534	T-complex protein 1 subunit delta like;	19	1.1803	0.0649	1.5276
1840	scaffold0012_1367814	1.4	scaffold0012(1363844,1371784,+)	1149	RNA-dependent RNA polymerase 1 like;	2	1.1272	0.6368	0.8166
1842	scaffold0626_68578	40.4	scaffold0626(67253,69903,-)	219	Vacuolar protein sorting-associated protein 32 homolog 2 like;	7	2.3121	1.4454	1.9953
1843	scaffold0246_999603	4.7	scaffold0246(997671,1001536,+)	467	Aspartate aminotransferase, chloroplastic like;	2	68.5488	58.6138	28.8403
1844	scaffold0016_1581782	9.6	scaffold0016(1581436,1582129,+)	199	F-box protein PP2-B1 like;	2	5.8614	13.5519	7.0469
1846	scaffold0123_837929	4.8	scaffold0123(830402,845457,+)	499	RING finger protein B like;	3	7.0469	7.5858	1.977
1848	scaffold1713_42149	1.7	scaffold1713(39938,44360,+)	1215	TMV resistance protein N like;	3	0.4487	1.5136	0.631
1849	scaffold1575_55947	4.1	scaffold1575(53970,57925,+)	367	Erlin-2 like;	2	1.0568	1.2823	1.406
1850	scaffold0097_2068677	2.7	scaffold0097(2063756,2073599,-)	445	Nudix hydrolase 19, chloroplastic like;	2	1.3552	1.1272	1.2134
1851	scaffold0177_217836	36.8	scaffold0177(216947,217447,-)	167	Regulator of ribonuclease-like protein 2 like;	8	24.6604	1.1482	22.2844
1852	scaffold0249_183136	11	scaffold0249(179465,187012,-)	348	Serine/threonine-protein phosphatase PP1 like;	3	0.863	0.1722	1.1169
1853	scaffold0919_129996	1.4	scaffold0919(127367,132625,+)	1330	Elongator complex protein 1 like;	2	1.0864	0.7047	1.028
1856	scaffold2322_3317	48.1	scaffold2322(3082,3552,-)	157	17.9 kDa class II heat shock protein like;	6	8.4723	18.0302	8.8716
1858	scaffold0403_929431	2.5	scaffold0403(928004,930858,+)	474	Tryptophan synthase beta chain 2, chloroplastic like;	2	0.8395	0.5916	0.879
1859	scaffold3015_8643	54.7	scaffold3015(7294,8865,-)	524	Probable mediator of RNA polymerase II transcription subunit 37c like;	74	3.9446	0.6427	4.6989
1860	scaffold0802_187589	19.5	scaffold0802(186003,190220,+)	370	Spermine synthase like;	6	1.3552	0.7516	1.7061
1861	scaffold0013_2901150	3.1	scaffold0013(2898401,2903899,+)	579	WD repeat-containing protein 26 like;	2	0.9638	1.6749	0.2938
1862	scaffold0406_291083	1.6	scaffold0406(277088,305079,+)	1155	Sodium/hydrogen exchanger 7 like;	3	0.6486	0.6607	0.955
1863	scaffold4330_3746	14.7	scaffold4330(2472,7266,-)	205	Vacuolar protein sorting-associated protein 27 like;	2	0.5152	0.0525	0.8954
1864	scaffold0583_89336	6.3	scaffold0583(88246,90426,+)	727	ABC transporter F family member 4 like;	3	1.2359	0.4446	1.1912
1866	scaffold0017_2287412	22.4	scaffold0017(2286822,2288003,-)	184	60S ribosomal protein L10 like;	4	0.9727	0.6792	0.8954
1867	scaffold0907_239426	14.6	scaffold0907(237921,240931,+)	269	Syntaxin-22 like;	4	1.2474	0.7311	1.4191
1869	scaffold1121_147713	9.3	scaffold1121(144963,151349,+)	335	Serine racemase like;	2	4.7863	0.0133	3.8371
1872	scaffold1294_16540	31.9	scaffold1294(14988,18092,+)	390	UDP-D-apiose/UDP-D-xylose synthase 1 like;	15	1.6596	1.2359	2.1677
1873	scaffold1625_54870	2.8	scaffold1625(28193,81548,-)	1046	Exocyst complex component SEC8 like;	4	1.1066	1.1482	1.0666
1874	scaffold0097_2246605	1.5	scaffold0097(2234917,2258294,+)	1157	MMS19 nucleotide excision repair protein homolog like;	3	1.2474	1.2589	1.028
1875	scaffold0623_424190	1.6	scaffold0623(417029,431352,-)	1077	Conserved oligomeric Golgi complex subunit 1 like;	2	0.5916	0.9638	0.8395
1878	scaffold1161_15150	21.3	scaffold1161(12791,17510,-)	156	Elicitor-responsive protein 1 like;	3	3.4041	1.9588	3.342
1880	scaffold0141_1025204	1.9	scaffold0141(1014319,1031752,+)	772	Branched-chain-amino-acid aminotransferase-like protein 2 like;	2	2.421	0.0127	1.888
1882	scaffold1421_7518	8.4	scaffold1421(2093,12943,+)	370	Probable protein phosphatase 2C 60 like;	3	4.2462	1.8197	4.4875
1883	scaffold0588_490686	2.2	scaffold0588(487588,493550,+)	771	Activating molecule in BECN1-regulated autophagy protein 1 like;	2	0.929	0.8551	0.9036
1891	scaffold0935_102261	3.9	scaffold0935(100296,104227,-)	534	Serine/threonine protein phosphatase 2A 59 kDa regulatory subunit B' eta isoform like;	2	0.9727	1.028	0.912
1892	scaffold0344_481705	2.4	scaffold0344(477168,486242,-)	847	Alpha-glucan phosphorylase, H isozyme like;	2	0.929	0.8091	0.8954
1893	scaffold1091_176197	0.7	scaffold1091(168392,184002,-)	2142	U-box domain-containing protein 13 like;	3	0.2128	3.3113	0.1871
1895	scaffold0304_953910	2	scaffold0304(947671,960149,+)	700	Sulfate transporter 4.1, chloroplastic like;	2	1.803	0.9376	1.6596
1898	scaffold0656_679391	1.3	scaffold0656(669943,688839,-)	2577	DnaJ homolog subfamily C GRV2 like;	4	0.673	1.2706	0.7798
1899	scaffold0670_673166	14.2	scaffold0670(672775,673557,-)	261		4	0.6607	0.7727	1.0965
1900	scaffold0604_727784	8.7	scaffold0604(723936,731632,-)	209	22.7 kDa class IV heat shock protein like;	2	0.3837	0.1343	0.7047
1901	scaffold1731_14394	2.4	scaffold1731(3642,25147,-)	591	Translocon at the outer membrane of chloroplasts 64 (chloroplast) like;	2	0.4699	1.1588	0.3698
1903	scaffold0053_245530	8.8	scaffold0053(243466,247595,+)	318	ELMO domain-containing protein A like;	2	1.2474	0.879	1.1588
1904	scaffold0584_415760	3.5	scaffold0584(414334,417186,+)	862	Probable alpha,alpha-trehalose-phosphate synthase [UDP-forming] 9 like;	2	0.3192	1.7865	0.3532
1906	scaffold1771_38919	17.5	scaffold1771(35466,42373,+)	98	U6 snRNA-associated Sm-like protein LSm3 / U6 snRNA-associated Sm-like protein LSm3 / U6 snRNA-associated Sm-like protein LSm3 like;	2	1.6293	1.4997	1.9409
1909	scaffold0583_134675	8.4	scaffold0583(126352,142998,-)	902	N-alpha-acetyltransferase 15, NatA auxiliary subunit like;	6	0.787	0.9462	0.8017
1912	scaffold0977_220523	1.6	scaffold0977(215789,225257,-)	864	Uncharacterized protein At2g41620 like;	2	0.8241	1.3305	0.6546
1914	scaffold0082_106276	12	scaffold0082(100604,108751,+)	568	FAS-associated factor 2-B like;	5	3.8371	1.1376	5.0582
1915	scaffold0861_5877	11.8	scaffold0861(4024,7730,+)	341	DnaJ homolog subfamily B member 13 like;	5	0.929	1	1.1169
1916	scaffold0326_161489	3.7	scaffold0326(158549,164430,-)	803	Pyrophosphate-energized membrane proton pump 3 like;	2	1.3062	2.3988	1.406
1923	scaffold0015_718178	1.8	scaffold0015(717253,719103,-)	617	Exocyst complex component EXO70A1 like;	2	1.0186	1.3062	1.4191
1926	scaffold0062_2122732	28.9	scaffold0062(2120729,2124736,+)	807	Sucrose synthase like;	25	1.7865	1.1588	1.5276
1927	scaffold3362_3551	12	scaffold3362(1119,5984,+)	218	Peroxidase 12 like;	3	11.0662	0.9908	14.4544
1928	scaffold0026_3124636	10.1	scaffold0026(3124464,3126513,-)	288	Vesicle transport v-SNARE 12 like;	3	0.7112	1.2942	0.7656
1929	scaffold0305_187896	11	scaffold0305(187086,188707,-)	264	BI1-like protein like;	2	0.2333	1.1695	0.3565
1932	scaffold0153_260073	5.8	scaffold0153(258681,261465,+)	464	Purple acid phosphatase 2 like;	2	0.673	0.1213	0.7244
1936	scaffold0509_62369	70.8	scaffold0509(61713,62965,+)	155	Ubiquitin-NEDD8-like protein RUB2 like;	32	0.1127	0.9462	0.1159
1937	scaffold0026_631629	14.8	scaffold0026(630479,632100,-)	211	Soluble inorganic pyrophosphatase like;	3	1.0765	0.9908	0.9376
1938	scaffold1206_122046	3	scaffold1206(120040,124053,-)	475	Tubulin gamma-1 chain like;	2	2.9107	1	3.4356
1939	scaffold0030_1078216	1	scaffold0030(1059483,1092431,-)	1281	BTB/POZ domain-containing protein At1g03010 like;	2	0.8872	0.9462	0.8472
1943	scaffold0782_158826	27.1	scaffold0782(155931,161722,+)	611	Dynamin-related protein 5A like;	15	0.5058	1.3932	0.5346
1944	scaffold0403_1091625	64.3	scaffold0403(1091166,1092084,-)	295	Polyubiquitin like;	29	0.2884	0.5808	0.1271
1945	scaffold1654_46842	7.7	scaffold1654(38203,55481,-)	901	Alpha,alpha-trehalose-phosphate synthase [UDP-forming] 1 like;	7	0.0394	0.8472	0.3162
1946	scaffold0592_160209	12.5	scaffold0592(157651,162767,-)	562	Calcium-dependent protein kinase 4 like;	9	0.787	1.9231	0.929
1947	scaffold0164_474571	2.3	scaffold0164(472046,477097,+)	432	Ribosome biogenesis protein WDR12 homolog like;	2	0.9817	1.3428	0.9376
1948	scaffold0034_27651	2.9	scaffold0034(25136,30167,+)	519	Protein DA1-related 1 like;	2	0.8954	0.5754	0.7178
1950	scaffold0309_477702	1.3	scaffold0309(473276,482129,-)	982	Vam6/Vps39-like protein like;	2	0.8318	1.2706	0.7447
1953	scaffold0095_1875515	11.2	scaffold0095(1874274,1876756,-)	286	Probable plastid-lipid-associated protein 6, chloroplastic like;	2	0.6081	0.9638	0.4831
1954	scaffold2145_35787	4.8	scaffold2145(32883,39404,+)	295	Tobamovirus multiplication protein 1 like;	3	14.7231	3.9446	13.0617
1957	scaffold0702_241509	6.6	scaffold0702(229883,253136,-)	1359	Calnexin homolog 1 like;	9	1.1695	1.2706	2.884
1958	scaffold0387_178480	15	scaffold0387(174933,182028,-)	435	Alpha-galactosidase like;	7	0.7586	0.7379	0.8166
1959	scaffold0191_1703640	6.6	scaffold0191(1700048,1707233,+)	663	Long chain acyl-CoA synthetase 4 like;	3	0.4285	1.0186	0.1247
1960	scaffold1038_137585	9.3	scaffold1038(135564,139607,+)	206	Ceramide-1-phosphate transfer protein like;	3	5.2481	4.0551	5.0119
1962	scaffold0566_395627	2.1	scaffold0566(392197,399058,-)	815	Kinesin-13A like;	2	0.2128	0.3945	0.1096
1963	scaffold0239_1221980	1.4	scaffold0239(1204562,1239398,+)	1656	Protein MON2 homolog like;	4	1.6144	0.4966	1.9055
1964	scaffold0781_97791	4.5	scaffold0781(95504,100079,+)	470	Dihydrolipoyllysine-residue acetyltransferase component 3 of pyruvate dehydrogenase complex, mitochondrial like;	2	0.673	0.52	0.5754
1970	scaffold0441_214120	8.9	scaffold0441(211909,215210,-)	193	Cysteine and histidine-rich domain-containing protein RAR1 like;	3	2.6303	0.055	1.7061
1971	scaffold0326_73520	51.2	scaffold0326(70211,76830,-)	624	V-type proton ATPase catalytic subunit A like;	39	1.9231	4.6989	2.4889
1972	scaffold0031_1829426	32.5	scaffold0031(1826794,1832058,+)	435	Monodehydroascorbate reductase like;	14	1.3183	1.0666	1.9588
1973	scaffold0482_43958	14.2	scaffold0482(42256,45661,+)	495	2,3-bisphosphoglycerate-independent phosphoglycerate mutase like;	8	0.863	1.1695	0.8241
1974	scaffold0252_1063262	27.7	scaffold0252(1062506,1064019,-)	225	Ras-related protein RABA5a like;	7	0.1057	0.5861	0.2858
1975	scaffold0406_339116	8.8	scaffold0406(338132,340100,-)	489	Glutamate decarboxylase like;	6	1.2359	0.6252	2.208
1977	scaffold0484_771321	2.6	scaffold0484(769896,772747,+)	652	WEB family protein At5g55860 like;	2	0.3436	1.4859	0.4246
1979	scaffold0019_3571485	4.3	scaffold0019(3539583,3603388,+)	513	Notchless protein homolog like;	3	1.556	0.0437	2.0137
1982	scaffold0106_893310	3.1	scaffold0106(892363,894258,-)	578	Amidophosphoribosyltransferase 2, chloroplastic like;	2	0.1923	0.9462	0.1888
1987	scaffold0309_513123	2.7	scaffold0309(509980,516266,-)	635	Succinate dehydrogenase [ubiquinone] flavoprotein subunit 1, mitochondrial like;	2	0.4966	0.3192	2.2909
1994	scaffold0841_403213	48.2	scaffold0841(401341,404676,-)	254	14-3-3 protein 7 like;	19	1.6749	0.3105	1.5996
1995	scaffold0313_917690	11.3	scaffold0313(914461,920919,-)	692	Fimbrin-1 like;	14	0.7516	1.0666	0.871
1996	scaffold0823_136041	34.1	scaffold0823(134423,137660,+)	274	Proteasome subunit alpha type-1-B like;	9	0.7311	3.5975	0.4529
1997	scaffold0644_176549	6.2	scaffold0644(169903,183196,-)	1036	Protein transport protein Sec24-like At3g07100 like;	4	0.8872	0.8241	0.955
1998	scaffold0200_1638545	6.5	scaffold0200(1634335,1642755,+)	619	DEAD-box ATP-dependent RNA helicase 37 like;	4	1.1588	0.912	1.4322
1999	scaffold0563_271003	7.4	scaffold0563(268671,273335,-)	599	WD repeat and FYVE domain-containing protein 3 like;	4	1.0471	0.5058	0.8872
2001	scaffold3289_12521	3	scaffold3289(9722,15321,-)	573	Anthranilate synthase alpha subunit 1, chloroplastic like;	2	1.2942	0.0113	1.1588
2002	scaffold0237_931983	2.6	scaffold0237(877730,986439,-)	1094	Aldo-keto reductase family 4 member C9 like;	3	1.7219	0.9638	1.5276
2003	scaffold0142_653938	5.1	scaffold0142(652385,655491,-)	316	Phosphosulfolactate synthase like;	2	0.7379	0.0649	0.6194
2004	scaffold0441_444934	1.6	scaffold0441(434641,455227,-)	646	Phosphoglucomutase, chloroplastic like;	2	1.5276	1.4322	1.4859
2005	scaffold0660_99875	2.1	scaffold0660(93422,106328,+)	1367	Regulatory-associated protein of TOR 1 like;	2	1.1695	0.6194	1.2246
2007	scaffold0573_743324	3.1	scaffold0573(742090,744559,+)	492		2	1.5704	3.9811	1.2246
2014	scaffold0055_1371494	30.4	scaffold0055(1368507,1374378,-)	416	Diphosphomevalonate decarboxylase like;	19	10.5682	1.7219	5.2966
2015	scaffold0262_129057	8.8	scaffold0262(117317,146099,-)	1200	Probable fructose-bisphosphate aldolase 3, chloroplastic like;	13	10.3753	1.9055	6.3096
2016	scaffold0112_666368	13.5	scaffold0112(665736,667001,-)	350	Activator of 90 kDa heat shock protein ATPase homolog 1 like;	3	0.7244	1.0965	1.2246
2017	scaffold0271_882951	2.8	scaffold0271(866429,899474,-)	1036	Vacuolar protein sorting-associated protein 54, chloroplastic like;	4	0.3664	0.1472	0.6081
2018	scaffold0029_789462	3.2	scaffold0029(786949,791976,+)	631	Craniofacial development protein 2 like;	3	4.2462	1.5704	2.5586
2019	scaffold0939_293661	7.8	scaffold0939(291931,295391,+)	490	Enolase 1, chloroplastic like;	3	7.8705	3.4356	6.5464
2020	scaffold0575_329915	4.3	scaffold0575(328917,330914,+)	305	(+)-neomenthol dehydrogenase like;	2	1.2706	0.871	1.3062
2021	scaffold0821_216037	3	scaffold0821(211367,220707,+)	935	C-terminal binding protein AN like;	5	0.631	1.2134	0.5445
2022	scaffold0403_951011	5.1	scaffold0403(946799,955224,+)	569	AP-5 complex subunit zeta-1 like;	3	0.8472	0.0111	1.1169
2023	scaffold2753_19142	3.9	scaffold2753(18436,19809,-)	458	CBL-interacting protein kinase 2 like;	2	0.6546	1.3552	0.3133
2025	scaffold0017_688349	4.7	scaffold0017(687715,688983,-)	423	Protein ELC like;	3	1.2589	3.0761	1.0568
2045	scaffold1209_174344	7.3	scaffold1209(173370,176324,+)	207	PITH domain-containing protein CG6153 like;	2	1.2023	1.4454	1.0965
2046	scaffold1714_44686	22	scaffold1714(43964,45409,-)	83	40S ribosomal protein S21-2 like;	2	2.6546	0.4246	7.4473
2049	scaffold0117_1066675	26.5	scaffold0117(1065071,1068279,+)	864	Chaperone protein ClpB1 like;	25	0.6668	0.7244	0.955
2050	scaffold0008_785777	26.9	scaffold0008(781296,790259,+)	569	Glucose-6-phosphate isomerase, cytosolic like;	16	5.2481	1.1169	1.2823
2051	scaffold0351_346891	55.1	scaffold0351(343809,349974,+)	217	Ras-related protein RABE1c like;	34	0.1086	0.9036	0.0809
2052	scaffold0276_430854	15.8	scaffold0276(429144,431811,-)	527	Probable RNA helicase SDE3 like;	7	0.2466	0.6982	0.2582
2053	scaffold0042_3032916	18.5	scaffold0042(3031625,3034207,+)	390	60S ribosomal protein L3 like;	8	1.4588	1.2474	1.3804
2054	scaffold0276_422456	10.5	scaffold0276(420469,424443,-)	630	Probable RNA helicase SDE3 like;	6	0.227	0.4169	0.1803
2055	scaffold0347_684583	15.3	scaffold0347(677683,685467,+)	315	Annexin-like protein RJ4 like;	9	0.2443	0.0137	0.1148
2056	scaffold0058_574683	18.5	scaffold0058(572714,576652,-)	266	Probable calcium-binding protein CML49 like;	6	5.6494	0.055	3.5318
2057	scaffold1948_12382	9.8	scaffold1948(9912,14852,+)	400	Sorting nexin 1 like;	4	1.5996	1.4723	1.3428
2058	scaffold4225_4957	9.9	scaffold4225(3789,6126,+)	627	Patellin-5 like;	5	0.6855	0.6486	0.6918
2059	scaffold1151_59141	17.6	scaffold1151(56497,60108,+)	296	Eukaryotic translation initiation factor 3 subunit G like;	6	0.4613	0.7112	0.3837
2060	scaffold0947_230761	8.4	scaffold0947(226071,235451,-)	570	Sorting nexin 2B like;	5	0.4831	0.6252	0.5012
2061	scaffold0692_207569	3.5	scaffold0692(202102,213037,+)	1244	Serine/threonine-protein kinase EDR1 like;	4	1.2942	0.0895	1.1803
2063	scaffold1252_177741	5.8	scaffold1252(166350,189133,-)	606	Protein FAM188A like;	3	14.5881	3.4995	17.378
2064	scaffold2354_19438	14.6	scaffold2354(12366,24944,+)	434	Folylpolyglutamate synthase like;	8	2.5823	0.0111	1.9055
2065	scaffold0047_2761101	27.3	scaffold0047(2760253,2761949,-)	111	V-type proton ATPase subunit G like;	3	29.3765	10.1859	31.0456
2066	scaffold1239_108945	5	scaffold1239(106848,111043,+)	457	Oxysterol-binding protein-related protein 3C like;	3	2.2491	0.871	1.9409
2068	scaffold0574_505832	4.6	scaffold0574(502013,509652,+)	631	Probable polygalacturonase At1g80170 like;	3	1.0765	0.1419	1.2246
2069	scaffold0917_405329	9.7	scaffold0917(397745,408553,+)	299	1-acyl-sn-glycerol-3-phosphate acyltransferase 2 like;	2	1.1272	3.4995	1.5417
2070	scaffold0040_3021807	12.5	scaffold0040(3020268,3023346,+)	313	Membrane steroid-binding protein 2 like;	2	1.1588	1.0375	1.2706
2071	scaffold0217_629942	19.8	scaffold0217(628810,631074,-)	178	Coatomer subunit zeta-1 like;	3	0.3048	0.6792	0.3281
2072	scaffold0795_139737	13.3	scaffold0795(138547,140928,-)	182	Ras-related protein RHN1 like;	3	0.1905	1.3552	0.1159
2073	scaffold1127_158365	4	scaffold1127(155603,161128,-)	524	Serine/threonine-protein kinase tricorner like;	2	0.7943	0.5649	0.5395
2074	scaffold0351_631826	6.8	scaffold0351(625297,638356,-)	238	Vesicle-associated membrane protein 727 like;	2	0.8017	0.0111	0.4742
2075	scaffold2135_16954	5.6	scaffold2135(15712,18196,+)	413	Guanylate kinase like;	2	0.3908	0.182	0.9908
2076	scaffold0378_1111114	13.9	scaffold0378(1105805,1116424,-)	159	28 kDa heat- and acid-stable phosphoprotein like;	2	1.4322	1.2823	1.0471
2077	scaffold0017_271783	3.3	scaffold0017(269046,274520,+)	271		2	0.9908	0.0711	0.3767
2078	scaffold0093_1859521	7.9	scaffold0093(1857837,1861205,-)	267	Probable 6-phosphogluconolactonase 1 like;	2	1.3305	0.0111	1.1912
2079	scaffold1357_52675	5.8	scaffold1357(49664,55687,-)	380	Thiosulfate/3-mercaptopyruvate sulfurtransferase 1, mitochondrial like;	2	1.6444	0.1644	1.7219
2080	scaffold1325_36562	10.3	scaffold1325(36580,37494,+)	146	Protein BUD31 homolog 1 like;	2	13.6773	0.3076	6.1944
2082	scaffold1122_15908	5.5	scaffold1122(12303,19148,+)	402	Probable N-acetyl-gamma-glutamyl-phosphate reductase, chloroplastic like;	2	0.4018	1.4454	0.3048
2083	scaffold0067_1373491	2.6	scaffold0067(1364049,1382933,+)	954		3	4.0551	2.8054	3.1915
2085	scaffold0206_1621616	9	scaffold0206(1620408,1622824,+)	357	Ribosome maturation protein SBDS like;	4	0.7112	0.597	0.6668
2086	scaffold0683_53318	4.2	scaffold0683(51274,54863,+)	405	Metal tolerance protein 4 like;	3	0.9908	0.7178	0.8395
2087	scaffold0374_654548	3.9	scaffold0374(651534,657562,-)	310	Uricase-2 isozyme 1 like;	2	0.7516	1.3804	0.7047
2092	scaffold0535_187890	4.5	scaffold0535(174880,200900,+)	292	Tobamovirus multiplication protein 3 like;	3	0.4966	0.3342	0.6252
2093	scaffold0526_255846	8.2	scaffold0526(255508,255876,+)	123	TRM112-like protein At1g78190 like;	2	1.4859	0.955	1.7219
2095	scaffold0198_543647	5.6	scaffold0198(540567,545627,+)	568	4-coumarate--CoA ligase-like 5 like;	3	0.9727	1.0093	0.8166
2098	scaffold0128_1642279	5.4	scaffold0128(1640772,1643787,+)	298	Coiled-coil domain-containing protein 93 like;	2	1.2246	1.6444	1.6596
2102	scaffold2040_36150	11.4	scaffold2040(35410,36890,+)	124	60S ribosomal protein L35 like;	2	1.0864	0.0122	1.1482
2106	scaffold0139_775372	4.6	scaffold0139(773534,777210,+)	567	Cationic amino acid transporter 9, chloroplastic like;	2	0.6368	1.2823	0.9376
2110	scaffold0407_250344	5.9	scaffold0407(249075,251614,+)	356	DNA-binding protein SMUBP-2 like;	2	0.6982	0.5649	0.5105
2117	scaffold0073_1848030	15.9	scaffold0073(1846580,1849327,+)	139	Small nuclear ribonucleoprotein Sm D3 like;	2	1.3552	2.8054	1.4859
2130	scaffold0112_1224493	7.2	scaffold0112(1223014,1225973,-)	319	Methionine adenosyltransferase 2 subunit beta like;	2	1.3804	1.0864	1.4191
2137	scaffold0957_193612	14.8	scaffold0957(147600,239625,-)	190	Probable signal peptidase complex subunit 2 like;	2	1.3804	0.8318	5.8614
2141	scaffold0183_1211564	3.7	scaffold0183(1185907,1237222,+)	375	WW domain-containing oxidoreductase like;	2	0.207	0.597	0.4699
2144	scaffold1222_121702	59	scaffold1222(121115,122290,-)	140	Rubber elongation factor protein like;	890	0.0209	0.9204	0.0194
2145	scaffold0745_280035	62.8	scaffold0745(266540,293531,+)	971	Elongation factor 1-alpha like;	93	0.3945	0.2188	0.2489
2146	scaffold0972_315563	52.5	scaffold0972(308550,322577,+)	947	Elongation factor 1-alpha like;	86	0.5346	0.3192	0.4093
2147	scaffold0441_76434	40	scaffold0441(74813,78055,-)	446	Enolase 2 like;	69	4.1687	0.1905	1.888
2148	scaffold1900_48595	32.6	scaffold1900(47289,49901,-)	689		37	0.8395	0.673	0.1419
2149	scaffold0127_366757	21	scaffold0127(364896,368618,+)	949	Coatomer subunit beta-1 like;	18	1.3932	0.8472	1.5849
2150	scaffold0029_3064015	75.8	scaffold0029(3063024,3065041,-)	212	Ras-related protein RABB1c like;	43	0.0483	1.406	0.0515
2151	scaffold0789_23951	61.6	scaffold0789(19976,27926,+)	217	Ras-related protein RABE1c like;	35	0.0839	0.9727	0.0673
2152	scaffold0177_349220	31.6	scaffold0177(347899,353961,+)	565	Glutamine--fructose-6-phosphate aminotransferase [isomerizing] 2 like;	14	0.9204	0.1318	0.4742
2153	scaffold0830_476335	39.6	scaffold0830(476205,481889,+)	420	26S protease regulatory subunit 8 homolog A like;	20	0.8166	0.5297	0.7516
2154	scaffold1274_39373	58.3	scaffold1274(36766,41981,-)	217	Ras-related protein RABE1c like;	32	0.0991	0.912	0.0661
2155	scaffold4226_4579	57.8	scaffold4226(3296,5862,-)	226	UTP--glucose-1-phosphate uridylyltransferase like;	23	5.6494	0.1038	3.9446
2156	scaffold0056_2339331	37.7	scaffold0056(2338733,2339929,-)	399	S-adenosylmethionine synthase 1 like;	19	1.4191	1.2023	1.3804
2157	scaffold0448_974280	54.6	scaffold0448(964898,983663,-)	219	Ras-related protein RABA1c like;	24	0.0319	0.8472	0.1019
2158	scaffold0531_633969	49.1	scaffold0531(632925,635013,-)	217	Ras-related protein RABA1f like;	17	0.035	2.1281	0.1854
2159	scaffold0013_312979	32.3	scaffold0013(310310,315649,-)	431		13	3.4356	0.1159	1.977
2160	scaffold1316_22981	20.9	scaffold1316(20560,25403,+)	536	T-complex protein 1 subunit epsilon like;	13	3.5318	0.7244	3.8019
2161	scaffold0703_585160	36.3	scaffold0703(584573,585748,-)	392	S-adenosylmethionine synthase 5 like;	15	0.9638	0.1127	3.8019
2162	scaffold0011_3799362	53.9	scaffold0011(3798090,3800634,-)	194	GTP-binding protein SAR1A like;	17	0.1393	1.3804	0.1419
2163	scaffold1265_48415	50.4	scaffold1265(46502,50329,+)	233	Ras-related protein RABC1 like;	17	0.0982	0.4406	0.0643
2164	scaffold1899_39571	17.3	scaffold1899(29301,49841,+)	921	Dynamin-2B like;	14	0.6194	0.4699	0.7112
2165	scaffold0164_663082	25.8	scaffold0164(662361,663803,+)	481	UDP-glucose 6-dehydrogenase 1 like;	17	0.1038	2.1478	1.0093
2166	scaffold0429_297300	40.6	scaffold0429(299333,301120,+)	208	Phosphoglucomutase, cytoplasmic like;	12	6.792	0.1117	3.767
2167	scaffold1000_265047	58	scaffold1000(263625,266775,+)	182	ADP-ribosylation factor 2 like;	21	0.955	0.7047	0.9817
2168	scaffold0944_363991	27.2	scaffold0944(362790,365193,+)	299	Bifunctional protein FolD 2 like;	9	9.1201	4.0179	7.3114
2169	scaffold0913_39968	24.1	scaffold0913(38012,41924,+)	308	Glucose-6-phosphate isomerase, cytosolic like;	9	1.028	0.6607	0.7178
2170	scaffold0884_428899	35.6	scaffold0884(425545,432254,-)	254	Triosephosphate isomerase, cytosolic like;	18	6.4269	1.1376	4.7424
2171	scaffold0076_419455	58.2	scaffold0076(417967,420943,-)	147	Ubiquitin-conjugating enzyme E2 variant 1D like;	11	1.406	1.1482	1.3062
2172	scaffold1104_58290	30	scaffold1104(56328,60253,+)	231	V-type proton ATPase subunit E like;	8	6.1376	0.4055	5.8614
2173	scaffold1312_1496	19.1	scaffold1312(354,2639,-)	357	Glutamine synthetase nodule isozyme like;	22	87.9023	0.9908	87.9023
2174	scaffold0444_418701	15	scaffold0444(417133,420269,+)	421	Alpha-1,3/1,6-mannosyltransferase ALG2 like;	7	0.1722	1.0186	0.16
2175	scaffold0056_1740913	35.2	scaffold0056(1740522,1742556,+)	265		8	0.9817	0.6026	0.8318
2176	scaffold1431_89008	39.1	scaffold1431(87381,90635,-)	185	ADP-ribosylation factor-like protein 8A like;	7	0.2128	1.0093	0.1585
2177	scaffold0475_924718	36.2	scaffold0475(923733,932806,-)	153	40S ribosomal protein S18 like;	9	0.6607	0.863	0.8017
2178	scaffold1520_6794	30.5	scaffold1520(6345,7243,+)	270	AP-4 complex subunit epsilon like;	6	17.5388	10.9648	21.8776
[truncated: 445 more rows]
